# Supplementary material for: The Application of e-Mental Health in Response to COVID-19: Scoping Review and Bibliometric Analysis
Source: JMIR Ment Health. 2021 Dec 6;8(12):e32948. doi: 10.2196/32948 (PMC8651237; doi:10.2196/32948)
Supplement: Multimedia Appendix 3 [file mental_v8i12e32948_app3.xlsx]

## Sheet: Sheet1
Authors	Year	Title	Journal	Date first published online	Country	Income classification	CiteScore	Altmetric	Study Type	Study methods
P. Adepoju	2020	Africa turns to telemedicine to close mental health gap	The Lancet. Digital Health	2020-11-01	South Africa	Upper-middle	9.1	14	Non-empirical	N/A
V. I. O. H. Agyapong, M. Shalaby, R. Mrklas, K. Vuong, W. Gusnowski, A. Surood, S. Greenshaw, A. J. Nkire, N.	2020	Closing the COVID-19 Psychological Treatment Gap for Cancer Patients in Alberta: Protocol for the Implementation and Evaluation of Text4Hope-Cancer Care	JMIR Research Protocols	2020-08-12	Canada	High	1	3	Protocol	N/A
V. I. O. H. Agyapong, M. Vuong, W. Gusnowski, A. Shalaby, R. Mrklas, K. Li, D. Urichuk, L. Snaterse, M. Surood, S. Cao, B. Li, X. M. Greiner, R. Greenshaw, A. J.	2020	Closing the Psychological Treatment Gap During the COVID-19 Pandemic With a Supportive Text Messaging Program: Protocol for Implementation and Evaluation	JMIR Research Protocols	2020-06-22	Canada	High	1	2	Protocol	N/A
V. I. O. H. Agyapong, M. Vuong, W. Gusnowski, A. Shalaby, R. Surood, S. Greenshaw, A. J. Aulakh, A. Abba-Aji, A. Singh, M.	2020	Implementation and Evaluation of a Text Message-Based Addiction Counseling Program (Text4Hope-Addiction Support): Protocol for a Questionnaire Study	JMIR Research Protocols	2020-11-17	Canada	High	1	Not reported	Protocol	N/A
M. M. Al-Alawi, R. K. Sultan, A. Al Balushi, N. Al-Mahrouqi, T. Al Ghailani, A. Al Sabti, H. Al-Maniri, A. Panchatcharam, S. M. Al Sinawi, H.	2021	Efficacy of a Six-Week-Long Therapist-Guided Online Therapy Versus Self-help Internet-Based Therapy for COVID-19-Induced Anxiety and Depression: Open-label, Pragmatic, Randomized Controlled Trial	JMIR Mental Health	2021-02-12	Oman	High	1.3	4	Empirical	Qualitative
J. d. O. Alessi, G. B. Franco, D. W. Becker, A. S. Knijnik, C. P. Kobe, G. L. Amaral, B. B. de Brito, A. Schaan, B. D. Telo, G. H.	2021	Telehealth strategy to mitigate the negative psychological impact of the COVID-19 pandemic on type 2 diabetes: A randomized controlled trial	Acta Diabetologica	2021-03-15	Brazil	Upper-middle	6	7	Empirical	Quantitative
A. R. H. Alexopoulos, Jake G. Otenigbagbe, Oluwatomisin	2020	The Use of Digital Applications and COVID-19	Community Mental Health Journal	2020-08-09	United Kingdom	High	2.3	Not reported	Non-empirical	N/A
N. G.-A. Almeda, Carlos Salvador-Carulla, Luis	2021	Mental health planning at a very early stage of the COVID-19 crisis: A systematic review of online international strategies and recommendations	BMC Psychiatry Vol 21 2021, ArtID 43	2021-01-15	Spain	High	4.7	37	Review	N/A
S. M. Alonso-Lana, Marta Ruiz, Agustin Boada, Merce	2020	Cognitive and neuropsychiatric manifestations of COVID-19 and effects on elderly individuals with dementia	Frontiers in Aging Neuroscience Vol 12 2020, ArtID 588872	2020-10-26	Spain	High	7.4	26	Non-empirical	N/A
M. M. J. A. Alqahtani, H. A. Alkhalaf, A. M. Alarjan, S. S. Alzahrani, H. S. AlSaad, G. F. Alhrbi, F. H. Wahass, S. H. Khayat, A. H. Alqahtani, K. M. M.	2021	Toward establishing telepsychology guideline. Turning the challenges of COVID-19 into opportunity	Ethics, Medicine, and Public Health	2020-11-29	Saudi Arabia	High	Not reported	1	Non-empirical	N/A
A. O. Amerio, A. Marzano, L. Costanza, A. Aguglia, A. Serafini, G. Signorelli, C. Ghaemi, S. N. Amore, M.	2020	Covid-19: The last call for telepsychiatry	Acta Bio-Medica de l Ateneo Parmense	2020-08-07	Italy	High	Not reported	Not reported	Non-empirical	N/A
A. U. Arenliu, F. Weine, S.	2021	Building online and telephone psychological first aid services in a low resource setting during covid-19: The case of kosovo	Psychiatria Danubina	2020-09-01	Yugoslavia	Upper-middle	1.6	4	Non-empirical	N/A
F. S. Arias, Diomaris E. Miranda, Michelle Carrion, Carmen I. Diaz Santos, Ana L. Armendariz, Victoria Jose, Irene E. Vuong, Kevin D. Suarez, Paola Strutt, Adriana M.	2020	Teleneuropsychology for monolingual and bilingual Spanish-speaking adults in the time of COVID-19: Rationale, professional considerations, and resources	Archives of Clinical Neuropsychology	2020-11-05	USA	High	4	16	Non-empirical	N/A
T. S. S. Arnold, Anna Haubrick, Kayla Sun, Shufang Whiteley, Laura B. Pinkston, Megan	2020	A brief transdiagnostic pandemic mental health maintenance intervention	Counselling Psychology Quarterly	2020-05-27	USA	High	2.1	1	Non-empirical	N/A
E. F. O. N. Augusterfer, C. R. Martin, S. W. Sheikh, T. L. Mollica, R. F.	2020	The Role of Telemental Health, Tele-consultation, and Tele-supervision in Post-disaster and Low-resource Settings	Current Psychiatry Reports	2020-11-28	USA	High	8.5	1	Non-empirical	N/A
L. D. L. Balcombe, D.	2020	An Integrated Blueprint for Digital Mental Health Services Amidst COVID-19	JMIR Mental Health	2020-07-22	Australia	High	1.3	6	Non-empirical	N/A
A. N. Banducci	2021	Prolonged Exposure Therapy in the Time of COVID-19: Modifying PTSD Treatment for a Military Sexual Trauma Survivor Who Contracted COVID-19 Mid-Treatment	Clinical Case Studies.	2021-02-10	USA	High	1.5	Not reported	Non-empirical	N/A
A. B. Barney, Sara Mesheriakova, Veronika Raymond-Flesch, Marissa	2020	The COVID-19 Pandemic and Rapid Implementation of Adolescent and Young Adult Telemedicine: Challenges and Opportunities for Innovation	Journal of Adolescent Health	2020-05-14	USA	High	6.4	83	Empirical	Mixed-methods
R. C. Batchelor, M. Kerry, E. Bennett, S. D. Coughtrey, A. E. Liang, H. Curry, V. Heyman, I. Shafran, R.	2020	Debate: Lessons learned in lockdown - a one-day remotely delivered training on low-intensity psychological interventions for common mental health conditions	Child & Adolescent Mental Health	2020-08-18	United Kingdom	High	Not reported	Not reported	Non-empirical	N/A
J. M. Bate, Norka	2020	Containing the Anxieties of Children, Parents and Families from a Distance During the Coronavirus Pandemic	Journal of Contemporary Psychotherapy	2020-07-14	USA	High	2.5	Not reported	Non-empirical	N/A
K. M. Batra, A. E. Sharma, M.	2020	COVID-19 and social isolation endangering psychological health of older adults: Implications for telepsychiatry	Signa Vitae	2020-08-26	USA	High	0.4	1	Non-empirical	N/A
A. G. Bäuerle, Johanna Jansen, Christoph Dörrie, Nora Junne, Florian Teufel, Martin Skoda, Eva-Maria	2020	An e-mental health intervention to support burdened people in times of the COVID-19 pandemic: CoPE It	Journal of Public Health	2020-08-13	Germany	High	4.2	6	Non-empirical	N/A
D. B. Ben-Zeev, B. Meller, S. Hudenko, W. J. Hallgren, K. A.	2020	Augmenting Evidence-Based Care With a Texting Mobile Interventionist: A Pilot Randomized Controlled Trial	Psychiatric Services	2020-07-07	USA	High	4.6	146	Empirical	Quantitative
C. S. Beran, Nathaniel A.	2020	Adaptation of an academic inpatient consultation-liaison psychiatry service during the sars-cov-2 pandemic: Effects on clinical practice and trainee supervision	Psychosomatics: Journal of Consultation and Liaison Psychiatry	2021-01-11	USA	High	Not reported	Not reported	Empirical	Mixed-methods
S. J. Singh Bhandari, S. J. Udayasankaran, J. G. Konthoujam, B. Shoib, S. Dutta, S.	2020	Telepsychiatry: A Feasible Means to Bridge the Demand-Supply Gaps in Mental Health Services During and After the COVID-19 Pandemic: Preliminary Experiences from Sikkim State of India	Indian Journal of Psychological Medicine	2020-08-27	India	Lower-middle	2.2	Not reported	Non-empirical	N/A
T. D. Bommersbach, Lisa Li, Luming	2021	Mental health staff perceptions of improvement opportunities around covid-19: A mixed-methods analysis	Psychiatric Quarterly	2021-02-11	USA	High	2.9	Not reported	Empirical	Mixed-methods
S. A. Bouchard, M. Robillard, G. Dumoulin, S. Guitard, T. Loranger, C. Green-Demers, I. Marchand, A. Renaud, P. Cournoyer, L. G. Corno, G.	2020	Videoconferencing Psychotherapy for Panic Disorder and Agoraphobia: Outcome and Treatment Processes From a Non-randomized Non-inferiority Trial	Frontiers in Psychology	2020-08-21	Italy	High	3.5	7	Empirical	Quantitative
E. M. M. Boucher, E. C. Harake, N. Stafford, J. L. Parks, A. C.	2021	The Impact of a Digital Intervention (Happify) on Loneliness During COVID-19: Qualitative Focus Group	JMIR Mental Health	2021-02-08	USA	High	1.3	1	Empirical	Qualitative
E. M.-W. Bryant, J. Touyz, S. Crosby, R. D. Koreshe, E. Cao, L. Maguire, S.	2020	Transitioning to digital first line intervention - validation of a brief online screener for early identification of a suspected eating disorder: study protocol	Journal of Eating Disorders	2020-11-12	Australia	High	4.5	13	Protocol	N/A
B. E. B. Bunnell, J. F. Paige, S. R. Turner, D. Welch, B. M.	2020	Acceptability of Telemedicine Features to Promote Its Uptake in Practice: A Survey of Community Telemental Health Providers	International Journal of Environmental Research & Public Health [Electronic Resource]	2020-11-17	USA	High	3.4	3	Empirical	Quantitative
C. M. Burgess, C. J. Franz, A. Abel, E. A. Gyulai, L. Osser, D. Smith, E. G. Connolly, S. L. Krawczyk, L. Bauer, M. Godleski, L.	2020	Practical lessons learned for assessing and treating bipolar disorder via telehealth modalities during the COVID-19 pandemic	Bipolar Disorders	2020-07-01	USA	High	7.6	Not reported	Non-empirical	N/A
J. L. Callahan	2020	Introduction to the special issue on telepsychotherapy in the age of COVID-19	Journal of Psychotherapy Integration	2020-06-01	USA	High	2.8	7	Non-empirical	N/A
J. H. M. Cantor, R. K. Kofner, A. Stein, B. D. Yu, H.	2021	Availability of Outpatient Telemental Health Services in the United States at the Outset of the COVID-19 Pandemic	Medical Care	2021-04-01	USA	High	4.9	2	Empirical	Quantitative
R. A. D. Caravella, Allison B. Noulas, Paraskevi Ying, Patrick Liaw, K. Greenblatt, Jeanne Collins, Kelsey Eastburn, H. Fries, Emily Khan, Shabana Kozikowski, Adam Sidelnik, S. Yee, Michael Ginsberg, David	2020	Development of a virtual consultation-liaison psychiatry service: A multifaceted transformation	Psychiatric Annals	2020-07-01	USA	High	0.5	3	Non-empirical	N/A
F. S. Di Carlo, A. Picutti, E. Pettorruso, M. Vellante, F. Verrastro, V. Martinotti, G. di Giannantonio, M.	2021	Telepsychiatry and other cutting-edge technologies in COVID-19 pandemic: Bridging the distance in mental health assistance	International Journal of Clinical Practice	2020-09-18	Italy	High	3.7	Not reported	Non-empirical	N/A
A. Carroll	2020	Forensic mental-health assessments after coronavirus disease 2019: Will telehealth lead us to trade psychological depth for convenience?	Medicine, Science & the Law	2020-07-27	Australia	High	1.2	1	Non-empirical	N/A
F. C. Cataldo, S. Mendoza, A. Buchanan, G.	2021	A Perspective on Client-Psychologist Relationships in Videoconferencing Psychotherapy: Literature Review	JMIR Mental Health	2021-02-19	Australia	High	1.3	13	Review	N/A
T. Caze, II Dorsman, Karen A. Carlew, Anne R. Diaz, Aislinn Bailey, K.	2020	Can you hear me now? Telephone-based teleneuropsychology improves utilization rates in underserved populations	Archives of Clinical Neuropsychology	2020-11-19	USA	High	4	Not reported	Empirical	Mixed-methods
B. P. K. Chang, R. C. Pincus, H. A. Nock, M. K.	2020	Digital approaches for mental health in the age of covid-19	BMJ	2020-06-29	USA	High	6.9	3	Non-empirical	N/A
S. W. Chaudhry, A. Dillon, G. O'Shea, A. Hansel, T. C.	2021	Psychosis, Telehealth, and COVID-19: Successes and Lessons Learned from the First Wave of the Pandemic	Disaster Medicine & Public Health Preparedness	2021-02-16	USA	High	2.3	17	Empirical	Quantitative
J. A. C. Chen, W. J. Young, S. K. Tuttle, M. C. Collins, M. B. Darghouth, S. L. Longley, R. Levy, R. Razafsha, M. Kerner, J. C. Wozniak, J. Huffman, J. C.	2020	COVID-19 and telepsychiatry: Early outpatient experiences and implications for the future	General Hospital Psychiatry	2020-07-09	USA	High	4.7	3	Non-empirical	N/A
S. Chen	2020	An online solution focused brief therapy for adolescent anxiety during the novel coronavirus disease (COVID-19) pandemic: a structured summary of a study protocol for a randomised controlled trial	Trials	2020-05-13	China	Upper-middle	3	1	Non-empirical	N/A
H. S. Chen, Nancy Nosek, Marciana	2021	Perinatal Anxiety and Depression During COVID-19	Journal for Nurse Practitioners	2020-09-30	USA	High	0.8	Not reported	Non-empirical	N/A
P. X. Cheng, Guohua Pang, Peng Wu, Bo Jiang, Wei Li, Yong-Tong Wang, Mei Ling, Qi Chang, Xiaoying Wang, Jinghan Dai, Xiaocheng Lin, Xiaojin Bi, Xiaoting	2020	COVID-19 Epidemic Peer Support and Crisis Intervention Via Social Media	Community Mental Health Journal	2020-05-06	China	Upper-middle	2.3	9	Non-empirical	N/A
N. G. Chherawala, S.	2020	Up-to-date review of psychotherapy via videoconference: implications and recommendations for the RANZCP Psychotherapy Written Case during the COVID-19 pandemic	Australasian Psychiatry	2020-07-20	Australia	High	1.6	Not reported	Non-empirical	N/A
E. C. Chiauzzi, A. Huh-Yoo, J.	2020	Videoconferencing-Based Telemental Health: Important Questions for the COVID-19 Era From Clinical and Patient-Centered Perspectives	JMIR Mental Health	2020-12-08	USA	High	1.3	16	Non-empirical	N/A
A. W. U. Childs, Adam Li, Luming	2020	Rapid design and deployment of intensive outpatient, group-based psychiatric care using telehealth during coronavirus disease 2019 (COVID-19)	Journal of the American Medical Informatics Association	2020-08-02	USA	High	9	1	Empirical	Quantitative
H. P. P. Chin, G.	2021	Telepsychiatry in the Age of COVID: Some Ethical Considerations	Cambridge Quarterly of Healthcare Ethics	2020-05-24	USA	High	1.9	Not reported	Non-empirical	N/A
R. A. T. Colle, A. E. K. de Larminat, D. Commery, L. Boniface, B. Lasica, P. A. Gressier, F. Mecifi, R. Rotenberg, S. Rigal, A. Zitoun, S. Mezzacappa, A. Nicolicea, C. Chaneac, E. Martin, S. Choucha, W. Hardy, P. Schouman-Claeys, E. Corruble, E.	2020	Short-term acceptability by patients and psychiatrists of the turn to psychiatric teleconsultation in the context of the COVID-19 pandemic	Psychiatry and Clinical Neurosciences	2020-06-08	France	High	4.1	Not reported	Non-empirical	N/A
S. L. S. Connolly, K. L. Heyworth, L. Weaver, K. R. Bauer, M. S. Miller, C. J.	2020	Rapid Increase in Telemental Health Within the Department of Veterans Affairs During the COVID-19 Pandemic	Telemedicine Journal & E Health	2021-04-09	USA	High	4.6	9	Non-empirical	N/A
L. K. Cosgrove, Justin M. Morrill, Zenobia McGinley, Mallaigh	2020	Psychology and surveillance capitalism: The risk of pushing mental health apps during the COVID-19 pandemic	Journal of Humanistic Psychology	2020-06-29	USA	High	2.7	10	Non-empirical	N/A
M. Pinto da Costa	2020	Can social isolation caused by physical distance in people with psychosis be overcome through a Phone Pal?	European Psychiatry: the Journal of the Association of European Psychiatrists	2020-05-22	United Kingdom	High	Not reported	16	Non-empirical	N/A
A. J. Cowan, Racheal Close, Henrik	2020	Telepsychiatry in psychotherapy practice	Innovations in Clinical Neuroscience	2020-04-01	USA	High	4.2	Not reported	Non-empirical	N/A
S. L. I. Craig, Gio Pascoe, Rachael Austin, Ashley	2021	Adapting clinical skills to telehealth: Applications of affirmative cognitive-behavioral therapy with lgbtq+ youth	Clinical Social Work Journal	2021-02-02	USA	High	1.9	1	Non-empirical	N/A
C. O. Cruz, K. Shoemaker, E. Z. Hilty, D. M.	2021	A Survey of Residents/Fellows, Program Directors, and Faculty About Telepsychiatry: Clinical Experience, Interest, and Views/Concerns	Journal of Technology in Behavioral Science	2021-02-09	USA	High	Not reported	6	Empirical	Quantitative
T. K. Van Daele, Maria Kassianos, Angelos P. Compare, Angelo Haddouk, Lise Salgado, João Ebert, David D. Trebbi, Glauco Bernaerts, Sylvie Van Assche, Eva De Witte, Nele A. J.	2020	Recommendations for policy and practice of telepsychotherapy and e-mental health in Europe and beyond	Journal of Psychotherapy Integration	2020-06-01	Belgium	High	2.8	4	Non-empirical	N/A
R. S. Dai, A. Wong, G.	2020	e-Mental health care for people living with dementia: A lesson on digital equality from COVID-19	Alzheimer's & Dementia : Diagnosis, Assessment & Disease Monitoring	2020-08-09	China	Upper-middle	8	Not reported	Non-empirical	N/A
N. N. Das, Shubham Kaur, Apinderjit Sarkar, Siddharth Balhara, Yatan Pal Singh	2020	Attitude to telemedicine in the times of COVID-19 pandemic: Opinion of medical practitioners from India	Psychiatry and Clinical Neurosciences	2020-07-11	India	Lower-middle	4.1	Not reported	Non-empirical	N/A
N. Das	2020	Telepsychiatry during COVID-19 - A brief survey on attitudes of psychiatrists in India	Asian Journal of Psychiatry	2020-08-27	India	Lower-middle	4.7	Not reported	Non-empirical	N/A
G. W. P. Datlen, Chiara	2020	Developing an online art therapy group for learning disabled young adults using WhatsApp	International Journal of Art Therapy: Inscape	2020-12-12	United Kingdom	High	3.1	20	Non-empirical	N/A
N. D. Datta, Jennifer Sanders, Mary Lock, James D.	2020	Telehealth transition in a comprehensive care unit for eating disorders: Challenges and long‐term benefits	International Journal of Eating Disorders	2020-07-27	USA	High	6.4	7	Non-empirical	N/A
S. A. Dave, S. Ramkisson, R. Matheiken, S. Pillai, A. S. Reza, H. Bamrah, J. S. Tracy, D. K.	2020	Digital psychiatry and COVID-19: the Big Bang effect for the NHS?	Bjpsych Bulletin	2020-10-21	United Kingdom	High	2.8	19	Non-empirical	N/A
C. N. Davis, Kee Chong Oh, Jean Yin Baeg, Amerie Rajasegaran, Kumudhini Chew, Chu Shan Elaine	2020	Caring for Children and Adolescents With Eating Disorders in the Current Coronavirus 19 Pandemic: A Singapore Perspective	Journal of Adolescent Health	2020-07-01	Singapore	High	6.4	19	Non-empirical	N/A
J. S. A. DeLuca, Nicole D. Chibani, Doha Jay, Samantha Y. Rakhshan Rouhakhtar, Pamela J. Petti, Emily Klaunig, Mallory J. Thompson, Elizabeth C. Millman, Zachary B. Connors, Kathleen M. Akouri-Shan, LeeAnn Fitzgerald, John Redman, Samantha L. Roemer, Caroline Bridgwater, Miranda A. DeVylder, Jordan E. King, Cheryl A. Pitts, Steven C. Reinblatt, Shauna P. Wehring, Heidi J. Bussell, Kristin L. Solo…	2020	Telepsychotherapy with youth at clinical high risk for psychosis: Clinical issues and best practices during the COVID-19 pandemic	Journal of Psychotherapy Integration	2020-06-01	USA	High	2.8	1	Non-empirical	N/A
S. D. M. B. van Dijk, Renske Folmer, Ewa H. den Held, Roos C. Warringa, Janet E. Marijnissen, Radboud M. Voshaar, Richard C.	2020	(Vi)-rushed into online group schema therapy based day-treatment for older adults by the COVID-19 outbreak in the Netherlands	The American Journal of Geriatric Psychiatry	2020-06-06	Netherlands	High	6.9	1	Non-empirical	N/A
E. S. Dikaios, H. Allard, A. Vacaflor, B. Goodman, A. Dwyer, E. Lavin-Gonzalez, P. Mahdanian, A. Park, H. Walsh, C. Sasi, N. Nazar, R. Gruber, J. Su, C. L. Hanganu, C. Royal, I. Schiavetto, A. Cinalioglu, K. Rigas, C. Launay, C. Beauchet, O. McDonald, E. Seitz, D. Kumar, S. Nair, V. Miresco, M. Bruneau, M. A. Alexopoulos, G. Looper, K. Vahia, I. Rej, S. Bukhari, S. N.	2020	Connecting During COVID-19: A Protocol of a Volunteer-Based Telehealth Program for Supporting Older Adults' Health	Frontiers in psychiatry Frontiers Research Foundation	2020-12-02	Canada	High	3.5	1	Empirical	Mixed-methods
D. B. Dinakaran, C. Manjunatha, N. Kumar, C. N. Math, S. B.	2020	Telemedicine Practice Guidelines and Telepsychiatry Operational Guidelines, India-A Commentary	Indian Journal of Psychological Medicine	2020-09-25	India	Lower-middle	2.2	Not reported	Non-empirical	N/A
M. N. A. A. Diwan, Hashir Aamir, Alifiya de Filippis, Renato Ullah, Irfan	2021	Telepsychiatry in low- and middle-income countries during COVID-19: Pandemic, barriers, and road model	Journal of Nervous and Mental Disease	2021-01-27	Pakistan	Lower-middle	3	Not reported	Non-empirical	N/A
B. Y. Doan, Y. B. Romanchych, E. Grewal, S. Monga, S. Pignatiello, T. Bryden, P. Kulkarni, C.	2020	From Pandemicto Progression: Framework for Virtual Mental Healthcare for Children & Youth in Response toCOVID-19	Journal of the Canadian Academy of Child and Adolescent Psychiatry	2020-10-23	Canada	High	2.3	Not reported	Non-empirical	N/A
D. A. Dokken, Elizabeth	2020	Mental Health Needs during COVID-19: Responses in Pediatric Health Care	Pediatric Nursing	2020-11-01	USA	High	1	Not reported	Non-empirical	N/A
S. J.-D. Douglas, Amanda Ordorica, Catalina Comer, Jonathan S.	2020	Strategies to enhance communication with telemental health measurement-based care (tMBC)	Practice Innovations	2020-06-01	USA	High	Not reported	7	Non-empirical	N/A
N. O. Drissi, Sofia Janati Idrissi, Mohammed Abdou Ghogho, Mounir	2020	An analysis on self-management and treatment-related functionality and characteristics of highly rated anxiety apps	International Journal of Medical Informatics	2020-07-30	United Arab Emirates	High	7.1	1	Review	N/A
N. O. Drissi, S. Marques, G. de la Torre Diez, I. Ghogho, M. Janati Idrissi, M. A.	2020	A Systematic Literature Review on e-Mental Health Solutions to Assist Health Care Workers During COVID-19	Telemedicine Journal & E Health	2020-09-22	United Arab Emirates	High	4.6	3	Review	N/A
E. Y. Drogin	2020	Forensic mental telehealth assessment (FMTA) in the context of COVID-19	International Journal of Law & Psychiatry	2020-06-04	USA	High	2.6	5	Non-empirical	N/A
L. Durland	2020	Lessons learned: Conducting cases of manualized, telephone-based, cognitive behavioral treatment for depression in Parkinson's disease (dPD)	Pragmatic Case Studies in Psychotherapy	2020-07-25	USA	High	Not reported	Not reported	Non-empirical	N/A
O. B. T. Dursun, B. Pakyurek, M. Tekin, A.	2020	Integrating Telepsychiatric Services into the Conventional Systems for Psychiatric Support to Health Care Workers and Their Children During COVID-19 Pandemics: Results from A National Experience	Telemedicine journal and e health : the official journal of the American Telemedicine Association.	2021-03-05	Turkey	Upper-middle	4.6	7	Non-empirical	N/A
T. S. J. Endale, Nicole Birman, Dina	2020	COVID-19 and Refugee and Immigrant Youth: A Community-Based Mental Health Perspective	Psychological Trauma: Theory, Research, Practice & Policy	2020-06-01	USA	High	5.6	62	Non-empirical	N/A
Z. S. Espinel, James M.	2020	Using guidance from disaster psychiatry to frame psychiatric support for cancer patients during the COVID-19 lockdown	Psycho-Oncology	2020-06-30	USA	High	5.5	Not reported	Non-empirical	N/A
J. M. V. Fegert, B. Plener, P. L. Clemens, V.	2020	Challenges and burden of the Coronavirus 2019 (COVID-19) pandemic for child and adolescent mental health: a narrative review to highlight clinical and research needs in the acute phase and the long return to normality	Child & Adolescent Psychiatry & Mental Health [Electronic Resource]	2020-05-12	Germany	High	Not reported	Not reported	Non-empirical	N/A
J. M. S. Fegert, U. M. E.	2020	COVID-19 and its impact on child and adolescent psychiatry - A German and personal perspective	Irish Journal of Psychological Medicine	2020-05-14	Germany	High	1.9	1	Non-empirical	N/A
M. d. K. Feijt, Yvonne Bongers, Inge Bierbooms, Joyce Westerink, Joyce Ijsselsteijn, Wijnand	2020	Mental health care goes online: Practitioners' experiences of providing mental health care during the covid-19 pandemic	Cyberpsychology, Behavior, and Social Networking	2020-12-14	Netherlands	High	5.2	26	Empirical	Mixed-methods
J. M. J. Ferguson, J. Yefimova, M. Greene, L. Heyworth, L. Zulman, D. M.	2020	Virtual Care Expansion in the Veterans Health Administration During the COVID-19 Pandemic: Clinical Services and Patient Characteristics Associated with Utilization	Journal of the American Medical Informatics Association : JAMIA.	2020-10-30	United Kingdom	High	9	15	Empirical	Quantitative
J. F.-A. Fernandez-Alvarez, H.	2021	Videoconferencing Psychotherapy During the Pandemic: Exceptional Times With Enduring Effects?	Frontiers in Psychology	2021-02-19	Spain	High	3.5	7	Non-empirical	N/A
C. A. A. Figueroa, A.	2020	The Need for a Mental Health Technology Revolution in the COVID-19 Pandemic	Frontiers in psychiatry Frontiers Research Foundation	2020-06-03	USA	High	3.5	Not reported	Non-empirical	N/A
B. A. W. Fina, E. C. Rauch, S. A. M. Norman, S. B. Acierno, R. Cuccurullo, L. A. J. Dondanville, K. A. Moring, J. C. Brown, L. A. Foa, E. B.	2020	Conducting Prolonged Exposure for PTSD During the COVID-19 Pandemic: Considerations for Treatment	Cognitive and Behavioral Practice.	2020-10-17	USA	High	4.7	10	Non-empirical	N/A
R. B. Fischer, T. Karl, J. A. Zilberberg, M. Robinson, K. Rabelo, A. Gemal, L. Wegerhoff, D. Nguyen, T. B. T. Irving, B. Chrystal, M. Mattos, P.	2020	Rapid Review and Meta-Meta-Analysis of Self-Guided Interventions to Address Anxiety, Depression, and Stress During COVID-19 Social Distancing	Frontiers in Psychology	2020-10-28	New Zealand	High	3.5	14	Review	N/A
J. N. M. Fish, Mona	2021	Mental Health Providers During COVID-19: Essential to the US Public Health Workforce and in Need of Support	Public Health Reports	2020-10-27	USA	High	3	Not reported	Non-empirical	N/A
K. L. M. Fortuna, A. L. Walsh, D. Walker, R. Mois, G. Brooks, J. M.	2020	Strategies to Increase Peer Support Specialists' Capacity to Use Digital Technology in the Era of COVID-19: Pre-Post Study	JMIR Mental Health	2020-05-19	USA	High	1.3	5	Empirical	Mixed-methods
F. M. B.-O. Fouad, A. Diab, J. L.	2020	Mental Health in Lebanon's Triple-Fold Crisis: The Case of Refugees and Vulnerable Groups in Times of COVID-19	Frontiers in Public Health	2021-01-20	Lebanon	Upper-middle	2.7	21	Non-empirical	N/A
B. J. R. Francis, A. Ahmad Sabki, Z. Sulaiman, A. H.	2020	Remote Psychological First Aid (rPFA) in the time of Covid-19: A preliminary report of the Malaysian experience	Asian Journal of Psychiatry	2020-12-01	Malaysia	Upper-middle	4.7	1	Non-empirical	N/A
E. G. Franzosa, Ksenia Brody, Abraham A. Leff, Bruce Ritchie, Christine S. Kinosian, Bruce Ornstein, Katherine A. Federman, Alex D.	2021	At Home, with Care: Lessons from New York City Home‐based Primary Care Practices Managing COVID‐19	Journal of the American Geriatrics Society	2020-11-12	USA	High	7.5	7	Empirical	Qualitative
S. G. Gaddy, Ressa McCluskey, Shelley Moore, Leanna Peuser, Alex Rotert, Rachel Stypulkoski, Corinne LaGasse, A. Blythe	2020	COVID-19 and Music Therapists' Employment, Service Delivery, Perceived Stress, and Hope: A Descriptive Study	Music Therapy Perspectives	2020-09-08	USA	High	1.2	2	Empirical	Mixed-methods
W. S. Gaebel, Johannes	2020	E-mental health options in the COVID-19 pandemic and beyond	Psychiatry and Clinical Neurosciences	2020-05-04	Germany	High	4.1	Not reported	Non-empirical	N/A
E. Galik	2021	Is There a Geriatric Mental Health Specialist in the House?	Caring for the Ages	2021-03-01	USA	High	Not reported	Not reported	Non-empirical	N/A
C. Galletly	2020	Psychiatry in the COVID-19 Era	Australian & New Zealand Journal of Psychiatry	2020-05-06	Australia	High	6.4	Not reported	Non-empirical	N/A
F. W. B. Gardiner, L. Churilov, L. Collins, N. O'Donnell, J. Coleman, M.	2020	Mental Health Care for Rural and Remote Australians During the Coronavirus Disease 2019 Pandemic	Air Medical Journal	2020-09-08	Australia	High	0.8	1	Non-empirical	N/A
M. T. Gautam, A. Akinyemi, E. Mahr, G.	2020	Current and Future Challenges in the Delivery of Mental Healthcare during COVID-19	SN Comprehensive Clinical Medicine	2020-06-11	USA	High	Not reported	1	Non-empirical	N/A
A. D. B. Gentile, D. Tomasetti, C. Ventriglio, A.	2020	Digital psychiatry in COVID-19 pandemic: An Italian perspective	Psychiatry Research	2020-07-20	Italy	High	5	Not reported	Non-empirical	N/A
A. T. Gentile, J. O'Higgins, M. Figueredo, P. Castaldelli-Maia, J. M. De Berardis, D. Petito, A. Bellomo, A. Ventriglio, A.	2020	Phone-based outpatients' follow-up in mental health centers during the COVID-19 quarantine	International Journal of Social Psychiatry	2020-12-09	Italy	High	4.1	Not reported	Empirical	Quantitative
M. T. P. Gentry, A. J. McKean, A. J. Williams, M. D. Breitinger, S. Geske, J. R. Clark, M. M. Moore, K. M. Frye, M. A. Hilty, D. M.	2021	Clinician Satisfaction with Rapid Adoption and Implementation of Telehealth Services During the COVID-19 Pandemic	Telemedicine Journal & E Health	2021-02-19	USA	High	4.6	20	Empirical	Quantitative
P. A. L. G. Geoffroy, V. Sabbagh, O. Richoux, C. Weinstein, A. Dufayet, G. Lejoyeux, M.	2020	Psychological Support System for Hospital Workers During the Covid-19 Outbreak: Rapid Design and Implementation of the Covid-Psy Hotline	Frontiers in Psychiatry	2020-05-28	France	High	3.5	18	Empirical	Quantitative
M. R. E. Gerber, S. Sager, Z. S. Keith, J. A.	2020	Trauma-Informed Telehealth in the COVID-19 Era and Beyond	Federal Practitioner	2020-06-01	USA	High	Not reported	9	Non-empirical	N/A
M. N. G. Goldenberg, J. S. Penaskovic, K. M.	2020	Being Reactive: Assessing Affect in the COVID-19 Era	Academic Psychiatry	2020-08-05	USA	High	3.1	9	Non-empirical	N/A
D. M. Goldin, Tatayana Scaccianoce, Monica Brenes, Francisco	2021	Cultural and Practical Implications for Psychiatric Telehealth Services: A Response to COVID-19	Journal of Transcultural Nursing	2020-11-05	USA	High	2.6	Not reported	Non-empirical	N/A
J. M. D.-P. Goodman-Casanova, Elena Guzman-Parra, Jose Cuesta-Vargas, Antonio Mayoral-Cleries, Fermin Durá-Pérez, Elena Guzmán-Parra, José Mayoral-Cleries, Fermín	2020	Telehealth Home Support During COVID-19 Confinement for Community-Dwelling Older Adults With Mild Cognitive Impairment or Mild Dementia: Survey Study	Journal of Medical Internet Research	2020-05-22	Spain	High	6.4	32	Empirical	Quantitative
C. E. H. Gould, Nathan C.	2020	Promoting Technology and Virtual Visits to Improve Older Adult Mental Health in the Face of COVID-19	American Journal of Geriatric Psychiatry	2020-05-15	USA	High	6.9	1	Non-empirical	N/A
M. M.-N. Graell, M. G. Camarneiro, R. Villasenor, A. Yanez, S. Munoz, R. Martinez-Nunez, B. Miguelez-Fernandez, C. Munoz, M. Faya, M.	2020	Children and adolescents with eating disorders during COVID-19 confinement: Difficulties and future challenges	European Eating Disorders Review	2020-07-29	Spain	High	6.3	Not reported	Empirical	Quantitative
A. S. R. Green, S. G. Katz, C. L. Singer, E. K.	2020	Piloting forensic tele-mental health evaluations of asylum seekers	Psychiatry Research	2020-06-26	USA	High	5	2	Non-empirical	N/A
M. S. Gromatsky, S. R. Mitchell, E. L. Spears, A. P. Edwards, E. R. Goodman, M.	2021	Feasibility and acceptability of VA CONNECT: Caring for our nation's needs electronically during the COVID-19 transition	Psychiatry Research	2020-12-31	USA	High	5	2	Empirical	Mixed-methods
S. C. Grover, S. Sahoo, S. Mehra, A.	2020	Bridging the emergency psychiatry and telepsychiatry care: Will COVID-19 lead to evolution of another model?	Asian Journal of Psychiatry	2020-09-23	India	Lower-middle	4.7	Not reported	Non-empirical	N/A
S. S. Grover, S. Gupta, R.	2020	Data Handling for E-Mental Health Professionals	Indian Journal of Psychological Medicine	2020-10-08	India	Lower-middle	2.2	1	Non-empirical	N/A
S. M. Grover, Aseem Sahoo, Swapnajeet Avasthi, Ajit Tripathi, Adarsh D'Souza, Avinash Saha, Gautam Jagadhisha, A. Gowda, Mahesh Vaishnav, Mrugesh Singh, Omprakash Dalal, P. K. Kumar, Parmod	2020	Impact of COVID-19 pandemic and lockdown on the state of mental health services in the private sector in India	Indian Journal of Psychiatry	2020-10-10	India	Lower-middle	1.8	Not reported	Empirical	Quantitative
S. M. Grover, A. Sahoo, S. Avasthi, A. Tripathi, A. D'Souza, A. Saha, G. Jagadhisha, A. Gowda, M. Vaishnav, M. Singh, O. Dalal, P. Kumar, P.	2020	State of mental health services in various training centers in India during the lockdown and COVID-19 pandemic	Indian Journal of Psychiatry	2020-07-27	India	Lower-middle	1.8	1	Empirical	Quantitative
D. M. Guinart, P. Hauser, M. Dwyer, M. Kane, J. M.	2021	Mental Health Care Providers' Attitudes Toward Telepsychiatry: A Systemwide, Multisite Survey During the COVID-19 Pandemic	Psychiatric Services	2021-02-17	USA	High	4.6	8	Empirical	Quantitative
D. M. Guinart, P. Hauser, M. Dwyer, M. Kane, J. M.	2020	Patient Attitudes Toward Telepsychiatry During the COVID-19 Pandemic: A Nationwide, Multisite Survey	JMIR Mental Health	2020-10-05	USA	High	1.3	3	Empirical	Quantitative
R. H. S. Gurwitch, Hanan Nelson, Melanie M. Comer, Jonathan S.	2020	Leveraging parent-child interaction therapy and telehealth capacities to address the unique needs of young children during the COVID-19 public health crisis	Psychological Trauma: Theory, Research, Practice, and Policy	2020-06-15	USA	High	5.6	Not reported	Non-empirical	N/A
J. L. B. Hames, D. J. Perez-Lima, L. M. Holm-Denoma, J. M. Rooney, T. Charles, N. E. Thompson, S. M. Mehlenbeck, R. S. Tawfik, S. H. Fondacaro, K. M. Simmons, K. T. Hoersting, R. C.	2020	Navigating uncharted waters: Considerations for training clinics in the rapid transition to telepsychology and telesupervision during COVID-19	Journal of Psychotherapy Integration	2020-06-01	USA	High	2.8	1	Non-empirical	N/A
J. M. Han, L. Wong, Q. J. Werner-Seidler, A. Wong, I. Calear, A. Christensen, H. Torok, M.	2020	A Mobile Health Intervention (LifeBuoy App) to Help Young People Manage Suicidal Thoughts: Protocol for a Mixed-Methods Randomized Controlled Trial	JMIR Research Protocols	2020-10-27	Australia	High	1	1	Protocol	N/A
S. N. Haque	2021	Telehealth Beyond COVID-19	Psychiatric Services	2020-08-19	USA	High	4.6	25	Non-empirical	N/A
S. N. El Hayek, M. Abdelrahman, D. Adra, A. Al Harthi, M. Al Shamli, S. AlNuaimi, N. Bensid, L. Cheaito, M. A. Emberish, A. M. Larnaout, A. Radwan, A. Slaih, M. Kobeissy, F. Bizri, M.	2020	Telepsychiatry in the Arab World: A Viewpoint Before and During COVID-19	Neuropsychiatric Disease & Treatment	2020-11-19	Lebanon	Upper-middle	3.9	8	Empirical	Qualitative
Z. C. He, J. Pan, K. Yue, Y. Cheung, T. Yuan, Y. Du, N. Zhao, Y. Feng, Y. Zhou, D. Zhou, Y. Lu, F. Chen, Y. He, M. Xiang, Y. T.	2020	The development of the 'COVID-19 Psychological Resilience Model' and its efficacy during the COVID-19 pandemic in China	International Journal of Biological Sciences [Electronic Resource]	2020-08-27	China	Upper-middle	8.9	Not reported	Non-empirical	N/A
A. A. D. Heapy, M. A. Buta, E. LaChappelle, K. M. Edmond, S. Krein, S. L. Piette, J. D. Mattocks, K. Murphy, J. L. DeBar, L. MacLean, R. R. Ankawi, B. Kawecki, T. Martino, S. Wagner, T. Higgins, D. M.	2020	Co-Operative Pain Education and Self-management (COPES) Expanding Treatment for Real-World Access (ExTRA): Pragmatic Trial Protocol	Pain Medicine	2020-12-10	USA	High	3.8	1	Non-empirical	N/A
P. K. Held, Brian J. Coleman, Jennifer A. Thompson, Kaitlin Rydberg, Thad S. Van Horn, Rebecca	2020	Delivering intensive ptsd treatment virtually: The development of a 2-week intensive cognitive processing therapy-based program in response to covid-19	Cognitive and Behavioral Practice	2020-10-16	USA	High	4.7	Not reported	Non-empirical	N/A
T. R. Hewson, L. Khalifa, N. Hard, J. Shaw, J.	2021	Remote consultations in prison mental healthcare in England: impacts of COVID-19	BJPsych Open	2021-02-08	United Kingdom	High	4.7	11	Non-empirical	N/A
R. H. Heyman-Kantor, N. Corcoran, A. R.	2020	Patient Perspectives on Telepsychiatry on the Inpatient Psychiatric Unit During the COVID-19 Pandemic	Journal of Patient Experience	2020-09-16	USA	High	Not reported	2	Non-empirical	N/A
G. F. Hoffnung, E. Schechter, A. Guttman, D. Zemon, V. Schechter, I.	2021	Children and Telehealth in Mental Healthcare: What We Have Learned From COVID-19 and 40,000+ Sessions	Psychiatric Research and Clinical Practice.	2021-01-27	USA	High	Not reported	Not reported	Empirical	Quantitative
M. H. Holland, Jessica Morelli, Lauren C. Khan, Zainab	2021	Risk assessment and crisis intervention for youth in a time of telehealth	Contemporary School Psychology	2021-01-06	USA	High	Not reported	4	Non-empirical	N/A
M. A. W. Hom, Rachel B. Millman, Zachary B. Christensen, Kirsten Lewis, Elizabeth J. Cho, Sinhae Yoon, Sunkyung Meyer, Neil A. Kosiba, Jesse D. Shavit, Efrat Schrock, Matthew D. Levendusky, Philip G. Bjorgvinsson, Throstur	2020	Development of a virtual partial hospital program for an acute psychiatric population: Lessons learned and future directions for telepsychotherapy	Journal of Psychotherapy Integration	2020-06-01	USA	High	2.8	1	Non-empirical	N/A
N. P. Hu, Shengming Sun, Jijun Wang, Zhuo Mao, Hongjing	2020	Mental health treatment online during the COVID-19 outbreak	European Archives of Psychiatry and Clinical Neuroscience	2020-05-02	China	Upper-middle	6.8	1	Non-empirical	N/A
T. D. L. Hull, Jacob Bantilan, Niels Desai, Angel N. Majumder, Maimuna S.	2021	Analyzing Digital Evidence From a Telemental Health Platform to Assess Complex Psychological Responses to the COVID-19 Pandemic: Content Analysis of Text Messages	Journal of Medical Internet Research	2021-02-09	USA	High	6.4	Not reported	Empirical	Quantitative
E. S. Humer, P. Pieh, C. Pryss, R. Probst, T.	2020	Experiences of Psychotherapists With Remote Psychotherapy During the COVID-19 Pandemic: Cross-sectional Web-Based Survey Study	Journal of Medical Internet Research	2020-11-27	Austria	High	6.4	12	Empirical	Quantitative
E. P. Humer, C. Kuska, M. Barke, A. Doering, B. K. Gossmann, K. Trnka, R. Meier, Z. Kascakova, N. Tavel, P. Probst, T.	2020	Provision of Psychotherapy during the COVID-19 Pandemic among Czech, German and Slovak Psychotherapists	International Journal of Environmental Research & Public Health [Electronic Resource]	2020-07-04	Austria	High	3.4	10	Empirical	Quantitative
E. S. Humer, P. Pieh, C. Schimbock, W. Probst, T.	2020	Psychotherapy via the internet: What programs do psychotherapists use, how well-informed do they feel, and what are their wishes for continuous education?	International Journal of Environmental Research and Public Health	2020-11-05	Austria	High	3.4	1	Empirical	Quantitative
F. A. P. Ibrahim, E. Dinakaran, D. Manjunatha, N. Kumar, C. N. Math, S. B.	2020	The Future of Telepsychiatry in India	Indian Journal of Psychological Medicine	2020-08-08	India	Lower-middle	2.2	1	Non-empirical	N/A
T. K. Caze Ii, G. P. Abt, J. Burkhart, S. O.	2020	Management and Treatment of Concussions via Tele-Concussion in a Pediatric Setting: Methodological Approach and Descriptive Analysis	JMIR Pediatrics and Parenting	2020-10-10	United Kingdom	High	1.6	4	Non-empirical	N/A
N. J. Jain, M.	2020	Comment on "Digital Mental Health and COVID-19: Using Technology Today to Accelerate the Curve on Access and Quality Tomorrow"	JMIR Mental Health	2020-08-21	Australia	High	1.3	20	Non-empirical	N/A
B. K. T. Jaworski, K. Ramsey, K. M. Heinz, A. Steinmetz, S. Pagano, I. Moraja, G. Owen, J. E.	2021	Exploring usage of COVID coach, a public mental health app designed for the COVID-19 pandemic: Evaluation of analytics data	Journal of Medical Internet Research	2021-03-01	USA	High	6.4	7	Empirical	Quantitative
D. S. Jayarajan, T. Torous, J. B. Thirthalli, J.	2020	Telerehabilitation in Psychiatry	Indian Journal of Psychological Medicine	2020-11-01	India	Lower-middle	2.2	10	Non-empirical	N/A
D. J. Jayawardana, D. Gannon, B. Gannon, B.	2021	Use of telehealth mental health services during the COVID-19 pandemic	Australian Health Review	2021-02-15	Australia	High	2.5	7	Empirical	Quantitative
D. A. C. Jobes, Jennifer A. Evans, Andrew D.	2020	The COVID-19 pandemic and treating suicidal risk: The telepsychotherapy use of CAMS	Journal of Psychotherapy Integration	2020-06-01	USA	High	2.8	1	Non-empirical	N/A
A. D. Jordan, L. B.	2020	Considerations for Telepsychiatry Service Implementation in the Era of COVID-19	Psychiatric Services	2020-06-01	USA	High	4.6	Not reported	Non-empirical	N/A
A. A. C. Joyce, Aaron McCormick, Zachary L. Kendall, Richard W. Wagner, Graham Teramoto, Masaru Cushman, Daniel M.	2020	Changes in Interventional Pain Physician Decision-Making, Practice Patterns, and Mental Health During the Early Phase of the SARS-CoV-2 Global Pandemic	Pain Medicine	2020-08-31	USA	High	3.8	11	Empirical	Quantitative
T. J. Jurcik, G. Zeleskov Doric, Jelena Krasavtseva, Yulia Yaltonskaya, Alexandra Ogiwara, Kaori Sasaki, Jun Dubois, Stephanie Grigoryan, Karina	2020	Adapting mental health services to the covid-19 pandemic: Reflections from professionals in four countries	Counselling Psychology Quarterly	2020-07-16	Russia	Upper-middle	2.1	1	Empirical	Qualitative
M. L. G. Kalin, Steven J. Thertus, Ketty Peterson, Michael J.	2020	Rapid Implementation of Telehealth in Hospital Psychiatry in Response to COVID-19	American Journal of Psychiatry	2020-07-01	USA	High	20.4	5	Non-empirical	N/A
C. B. J. Kalvin, Rebecca P. Rowley, Sonia N. Weis, Anna Wood, Karen S. Wood, Jeffrey J. Ibrahim, Karim Sukhodolsky, Denis G.	2021	Conducting cbt for anxiety in children with autism spectrum disorder during covid-19 pandemic	Journal of Autism and Developmental Disorders	2020-01-01	USA	High	5.6	12	Non-empirical	N/A
D. B. C. Kanellopoulos, Christina McGlynn, Lauren Gerber, Sheera Francois, Dimitry Rosenblum, Lauren Runge, Marisol Sanchez-Barranco, Pablo Alexopoulos, George S.	2021	Implementation of telehealth services for inpatient psychiatric Covid-19 positive patients: A blueprint for adapting the milieu	General Hospital Psychiatry	2020-09-10	USA	High	4.7	5	Non-empirical	N/A
J. T. S. Kannarkat, N. N. McLeod-Bryant, S. A.	2020	Mobilization of Telepsychiatry in Response to COVID-19-Moving Toward 21<sup>st</sup> Century Access to Care	Administration & Policy in Mental Health	2020-04-24	USA	High	4.5	Not reported	Protocol	N/A
K. E. O. Kanzler, Stacy	2020	Addressing Trauma and Stress in the COVID-19 Pandemic: Challenges and the Promise of Integrated Primary Care	Psychological Trauma: Theory, Research, Practice & Policy	2020-06-25	USA	High	5.6	12	Non-empirical	N/A
M. A. W. Karim, O. Reagu, S. M. Amro, R. Abdulla, M. A.	2020	Telepsychiatry in the Arabian Gulf region - Implications beyond the Covid-19 pandemic	Asian Journal of Psychiatry	2020-08-29	Qatar	High	4.7	Not reported	Non-empirical	N/A
A. R. C. Kavoor, K. John, T.	2020	Remote consultations in the era of COVID-19 pandemic: Preliminary experience in a regional Australian public acute mental health care setting	Asian Journal of Psychiatry	2020-04-08	Australia	High	4.7	Not reported	Non-empirical	N/A
R. G. Mc Kenny, Emily Porter, Catherine M. Burbach, Frank R.	2021	'living in a zoom world': Survey mapping how covid-19 is changing family therapy practice in the uk	Journal of Family Therapy	2021-02-11	United Kingdom	High	Not reported	Not reported	Empirical	Mixed-methods
F. A. Khademian, A. Ravangard, R. Bastani, P. Nami, M. Jafari, P.	2020	Efficacy of a web application for stress management among Iranian college students during COVID-19 outbreak: a study protocol for randomized controlled trials	Trials [Electronic Resource]	2020-12-14	Iran	Upper-middle	3	Not reported	Protocol	N/A
R. M. Khanna, Tess Kumar, Shakira Rolfe, Timothy Dimitrieski, Stephanie McKeown, Michael Ejareh dar, Maryam Gavson, Laura Gandhi, Charu	2020	Making working from home work: reflections on adapting to change	Australasian Psychiatry	2020-12-08	USA	High	1.6	9	Non-empirical	N/A
S. C. Kinoshita, Kelley Crawford, Allison Mizuno, Yuya Yoshida, Kazunari Hilty, Donald Guinart, Daniel Torous, John Correll, Christoph U. Castle, David J. Rocha, Deyvis Yang, Yuan Xiang, Yu-tao Kolbaek, Pernille Dines, David ElShami, Mohammad Jain, Prakhar Kallivayalil, Roy Solmi, Marco Favaro, Angela Veronese, Nicola Seedat, Soraya Shin, Sangho Salazar de Pablo, Gonzalo Chang, Chun-Hung Su, Kuan…	2020	Changes in telepsychiatry regulations during the covid-19 pandemic: 17 countries and regions' approaches to an evolving healthcare landscape	Psychological Medicine	2020-11-27	Japan	High	10.2	6	Empirical	Quantitative
H. K. Kondylakis, D. G. Kouroubali, A. Logothetidis, F. Triantafyllidis, A. Kalamaras, I. Votis, K. Tzovaras, D.	2020	COVID-19 Mobile Apps: A Systematic Review of the Literature	Journal of Medical Internet Research	2020-12-09	Greece	High	6.4	14	Review	N/A
K. J. Kopec, C. A. Johnson, B. Spykerman, K. Ryskamp, B. Achtyes, E. D.	2020	Rapid Transition to Telehealth in a Community Mental Health Service Provider During the COVID-19 Pandemic	The Primary Care Companion to CNS Disorders	2020-10-01	USA	High	1.1	3	Non-empirical	N/A
S. L. M.-D. Kopelovich, M. Buck, B. E. Brenner, C. Moser, L. Jarskog, L. F. Harker, S. Chwastiak, L. A.	2021	Community Mental Health Care Delivery During the COVID-19 Pandemic: Practical Strategies for Improving Care for People with Serious Mental Illness	Community Mental Health Journal	2020-06-19	USA	High	2.3	5	Non-empirical	N/A
S. L. T. Kopelovich, Doug	2020	Remote cbt for psychosis during the covid-19 pandemic: Challenges and opportunities	Community Mental Health Journal	2020-10-01	USA	High	2.3	Not reported	Non-empirical	N/A
N. R. Korecka, R. Pieh, C. Stippl, P. Barke, A. Doering, B. Gossmann, K. Humer, E. Probst, T.	2020	Psychotherapy by Telephone or Internet in Austria and Germany Which CBT Psychotherapists Rate It more Comparable to Face-to-Face Psychotherapy in Personal Contact and Have more Positive Actual Experiences Compared to Previous Expectations?	International Journal of Environmental Research & Public Health [Electronic Resource]	2020-10-23	Austria	High	3.4	Not reported	Empirical	Quantitative
N. M. Kozloff, B. H. Stergiopoulos, V. Voineskos, A. N.	2020	The COVID-19 Global Pandemic: Implications for People With Schizophrenia and Related Disorders	Schizophrenia Bulletin	2020-04-28	Canada	High	12.2	282	Non-empirical	N/A
A. E. P. Krider, Travis W.	2021	COVID-19 tele-mental health: Innovative use in rural behavioral health and criminal justice settings	Journal of Rural Mental Health	2021-02-04	USA	High	Not reported	1	Empirical	Qualitative
A. A. Kubo, S. Kurtovich, E. M. Nkemere, L. Quesenberry, C. P., Jr. McGinnis, M. K. Avalos, L. A.	2021	mHealth Mindfulness Intervention for Women with Moderate-to-Moderately-Severe Antenatal Depressive Symptoms: a Pilot Study Within an Integrated Health Care System	Mindfulness	2021-03-11	USA	High	5.1	Not reported	Empirical	Quantitative
A. K. Kubo, Elaine McGinnis, MegAnn Aghaee, Sara Altschuler, Andrea Quesenberry, Charles Kolevska, Tatjana Liu, Raymond Greyz-Yusupov, Natalya Avins, Andrew	2020	Pilot pragmatic randomized trial of mhealth mindfulness-based intervention for advanced cancer patients and their informal caregivers	Psycho-Oncology	2020-09-26	USA	High	5.5	Not reported	Empirical	Quantitative
S. Y. Kunkle, M. Hunt, J. Xi, W. Udall, D. Arean, P. Nierenberg, A. Naslund, J. A.	2021	Association Between Care Utilization and Anxiety Outcomes in an On-Demand Mental Health System: Retrospective Observational Study	JMIR Formative Research	2021-01-26	USA	High	1.3	5	Empirical	Quantitative
C. Y. L. Kwon, B.	2020	Characteristics of individuals receiving telemedicine mental health services using mindfulness: Cases in South Korea during the COVID-19 pandemic	Asian Journal of Psychiatry	2020-09-09	South Korea	Lower-middle	4.7	Not reported	Non-empirical	N/A
C. Y. K. Kwon, H. Y. Kim, J. W.	2020	Using Mind-Body Modalities via Telemedicine during the COVID-19 Crisis: Cases in the Republic of Korea	International Journal of Environmental Research & Public Health [Electronic Resource]	2020-06-22	Korea	High	3.4	Not reported	Non-empirical	N/A
S. G. Lal, J. Rivard, L. D'Alfonso, S. Joober, R. Malla, A. Alvarez-Jimenez, M.	2020	Adaptation of a Digital Health Innovation to Prevent Relapse and Support Recovery in Youth Receiving Services for First-Episode Psychosis: Results From the Horyzons-Canada Phase 1 Study	JMIR Formative Research	2020-10-29	Canada	High	1.3	12	Empirical	Qualitative
C. O. B. Latour, Lorcan McCarthy, Margaret Chacko, Ravi Russell, Elizabeth Price, Rumi Kato	2020	Improving mental health in U.S. Veterans using mHealth tools: A pilot study	Health Informatics Journal	2020-09-25	USA	High	3.2	1	Empirical	Quantitative
C. S. Lazzari, A. Nusair, A. Rabottini, M.	2020	Psychiatry in time of COVID-19 pandemic	Psychiatria Danubina	2020-06-01	United Kingdom	High	1.6	Not reported	Non-empirical	N/A
M. L. S. van der Lee, M. P. J.	2020	Bridging the distance: Continuing psycho-oncological care via video-consults during the COVID-19 pandemic	Psycho-Oncology	2020-07-22	Netherlands	High	5.5	Not reported	Non-empirical	N/A
L. I. M. M. Lenferink, K. Boelen, P. A.	2020	PTSD treatment in times of COVID-19: A systematic review of the effects of online EMDR	Psychiatry Research	2020-08-31	Netherlands	High	5	6	Review	N/A
C. M. Lepkowsky	2020	Telehealth reimbursement allows access to mental health care during COVID-19	The American Journal of Geriatric Psychiatry	2020-08-01	USA	High	6.9	1	Non-empirical	N/A
Y. D. E.-B. Lewis, R. Grundman-Shem Tov, R. Zubery, E.	2021	The abrupt transition from face-to-face to online treatment for eating disorders: a pilot examination of patients' perspectives during the COVID-19 lockdown	Journal of Eating Disorders	2021-03-05	Israel	High	4.5	38	Empirical	Quantitative
M. P. Lewis, V. J. Kotevski, A. Densley, K. O'Donnell, M. L. Johnson, C. Wohlgezogen, F. Gray, K. Robins-Browne, K. Burchill, L.	2021	Rapid Design and Delivery of an Experience-Based Co-designed Mobile App to Support the Mental Health Needs of Health Care Workers Affected by the COVID-19 Pandemic: Impact Evaluation Protocol	JMIR Research Protocols	2020-12-03	Australia	High	1	11	Protocol	N/A
T. M. H. L. Li, C. S. Y.	2020	Exploring student mental health and intention to use online counseling in Hong Kong during the COVID-19 pandemic	Psychiatry & Clinical Neurosciences	2020-07-20	China	Upper-middle	4.1	Not reported	Non-empirical	N/A
J. L. Lim, Z. Ong, J. Pang, L. S. Lim, E.	2021	Effects of Web-Based Group Mindfulness Training on Stress and Sleep Quality in Singapore During the COVID-19 Pandemic: Retrospective Equivalence Analysis	JMIR Mental Health	2021-03-15	Singapore	High	1.3	1	Empirical	Quantitative
G. W. Liu, S. Liao, J. Ou, P. Huang, L. Xie, N. He, Y. Lin, J. He, H. G. Hu, R.	2021	The efficacy of wechat-based parenting training on the psychological well-being of mothers with children with autism during the COVID-19 pandemic: Quasi-experimental study	JMIR Mental Health	2021-01-10	China	Upper-middle	1.3	7	Empirical	Quantitative
C. D. J. Longpre-Poirier, V. Miron, J. P. Lesperance, P.	2020	Remote Monitoring of Intranasal Ketamine Self-Administration as Maintenance Therapy in Treatment-Resistant Depression (TRD): A Novel Strategy for Vulnerable and At-Risk Populations to COVID-19?	American Journal of Geriatric Psychiatry	2020-08-01	Canada	High	6.9	3	Non-empirical	N/A
R. L. K. Longyear, Kostadin	2021	Can mental health apps be effective for depression, anxiety, and stress during a pandemic?	Practice Innovations	2021-03-18	USA	High	Not reported	6	Non-empirical	N/A
J. C. A. Looi, S. Bastiampillai, T. Pring, W. Reay, R.	2020	Australian private practice metropolitan telepsychiatry during the COVID-19 pandemic: analysis of Quarter-2, 2020 usage of new MBS-telehealth item psychiatrist services	Australasian Psychiatry	2020-12-06	Australia	High	1.6	Not reported	Empirical	Quantitative
J. C. A. Looi, S. Bastiampillai, T. Pring, W. Reay, R. Kisely, S. R.	2021	Increased Australian outpatient private practice psychiatric care during the COVID-19 pandemic: usage of new MBS-telehealth item and face-to-face psychiatrist office-based services in Quarter 3, 2020	Australasian Psychiatry	2021-02-24	Australia	High	1.6	12	Empirical	Quantitative
J. C. L. P. Looi, William	2020	Private metropolitan telepsychiatry in Australia during Covid-19: current practice and future developments	Australasian Psychiatry	2020-06-02	Australia	High	1.6	Not reported	Non-empirical	N/A
J. C. A. Looi, S. Bastiampillai, T. Pring, W.	2020	Private practice metropolitan telepsychiatry in larger Australian states during the COVID-19 pandemic: an analysis of the first 2 months of new MBS telehealth item psychiatrist services	Australasian Psychiatry	2020-09-30	Australia	High	1.6	Not reported	Empirical	Quantitative
J. C. A. Looi, S. Bastiampillai, T. Pring, W.	2020	Private practice metropolitan telepsychiatry in smaller Australian jurisdictions during the COVID-19 pandemic: preliminary analysis of the introduction of new Medicare Benefits Schedule items	Australasian Psychiatry	2020-10-05	Australia	High	1.6	2	Empirical	Quantitative
J. C. P. Looi, W.	2020	To tele- or not to telehealth? Ongoing COVID-19 challenges for private psychiatry in Australia	Australasian Psychiatry	2020-08-26	Australia	High	1.6	Not reported	Non-empirical	N/A
H. A. López-Pelayo, Henri-Jean Drummond, Colin Dom, Geert Pascual, Francisco Rehm, Jürgen Saitz, Richard Scafato, Emanuele Gual, Antoni	2020	The post-COVID era: challenges in the treatment of substance use disorder (SUD) after the pandemic	BMC Medicine	2020-07-31	Spain	High	10.3	19	Non-empirical	N/A
D. A. M. Lynch, A. Saperstein, A.	2020	The Design, Implementation, and Acceptability of a Telehealth Comprehensive Recovery Service for People With Complex Psychosis Living in NYC During the COVID-19 Crisis	Frontiers in Psychiatry	2020-09-08	USA	High	3.5	1	Empirical	Quantitative
J. R. Lyne, E. Kamali, M. Feeney, L.	2020	COVID-19 from the perspective of urban and rural general adult mental health services	Irish Journal of Psychological Medicine	2020-05-21	Ireland	High	1.9	4	Non-empirical	N/A
T. A. M, A.	2020	Telepsychiatry and the Role of Artificial Intelligence in Mental Health in Post-COVID-19 India: A Scoping Review on Opportunities	Indian Journal of Psychological Medicine	2020-09-01	India	Lower-middle	2.2	1	Review	N/A
D. B. MacEvilly, G.	2020	Adapting an emotional regulation and social communication skills group programme to teletherapy, in response to the covid-19 pandemic	Irish Journal of Psychological Medicine	2020-09-11	Ireland	High	1.9	1	Non-empirical	N/A
S. R. Madigan, Nicole Cooke, Jessica E. Korczak, Daphne J.	2020	COVID-19 and telemental health: Benefits, challenges, and future directions	Canadian Psychology/Psychologie canadienne	2020-08-26	Canada	High	4.6	37	Non-empirical	N/A
K. L. Magklara, Helen	2021	COVID-19 and mental health in urban and rural areas of Greece	Journal of Rural Mental Health	2021-01-01	Greece	High	Not reported	Not reported	Non-empirical	N/A
B. C. G. Malathesh, G. S. Kumar, C. N. Narayana, M. Math, S. B.	2020	Response to: Rethinking online mental health services in China during the COVID-19 epidemic	Asian Journal of Psychiatry	2020-04-01	China	Upper-middle	4.7	Not reported	Non-empirical	N/A
A. J. Malla, R.	2021	COVID-19 and the Future with Digital Mental Health: Need for Attention to Complexities	Canadian Journal of Psychiatry - Revue Canadienne de Psychiatrie	2020-09-04	Canada	High	Not reported	6	Non-empirical	N/A
L. V. Manchikanti, R. Atluri, S. Sachdeva, H. Kaye, A. D. Hirsch, J. A.	2021	COVID-19 and the Opioid Epidemic: Two Public Health Emergencies That Intersect With Chronic Pain	Pain and Therapy	2021-03-14	USA	High	Not reported	22	Non-empirical	N/A
N. K. Manjunatha, Channaveerachari Math, Suresh	2020	Coronavirus disease 2019 pandemic: Time to optimize the potential of telepsychiatric aftercare clinic to ensure the continuity of care	Indian Journal of Psychiatry	2020-05-15	India	Lower-middle	1.8	1	Non-empirical	N/A
M. N. Mansoor, S. Nadeem, T. Allaudin, S. Moochhala, M. Asad, N.	2020	Integrating mental health in COVID-19 crisis: Staff mental health referral pathway	Asian Journal of Psychiatry	2020-07-29	India	Lower-middle	4.7	3	Non-empirical	N/A
O. T. Mansour, M. Heyward, J. Mojtabai, R. Alexander, G. C.	2021	Telemedicine and Office-Based Care for Behavioral and Psychiatric Conditions During the COVID-19 Pandemic in the United States	Annals of Internal Medicine	2021-03-01	USA	High	14.1	56	Non-empirical	N/A
M. A. S. Marciniak, L. Rohde, J. Schulz, A. Wackerhagen, C. Kobylinska, D. Tuescher, O. Binder, H. Walter, H. Kalisch, R. Kleim, B.	2020	Standalone Smartphone Cognitive Behavioral Therapy-Based Ecological Momentary Interventions to Increase Mental Health: Narrative Review	JMIR MHealth and UHealth	2020-05-04	Switzerland	High	6.2		Review	N/A
J. C. M. Markowitz, B. Heckman, T. G. Bergman, M. Amsalem, D. Zalman, H. Ballas, T. Neria, Y.	2020	Psychotherapy at a Distance	The American journal of psychiatry	2020-09-25	USA	High	20.4	19	Non-empirical	N/A
G. D. Marques, Nidal Díez, Isabel de la Torre de Abajo, Beatriz Sainz Ouhbi, Sofia	2021	Impact of COVID-19 on the psychological health of university students in Spain and their attitudes toward Mobile mental health solutions	International Journal of Medical Informatics	2020-12-31	Spain	High	7.1	10	Empirical	Quantitative
J. M. D. Marshall, Debra A. Bartik, Warren	2020	The Role of Digital Mental Health Resources to Treat Trauma Symptoms in Australia During COVID-19	Psychological Trauma: Theory, Research, Practice & Policy	2020-06-04	Australia	High	5.6	2	Non-empirical	N/A
J. M. D. Marshall, D. A. Bartik, W.	2020	Treating Psychological Trauma in the Midst of COVID-19: The Role of Smartphone Apps	Frontiers in Public Health	2020-08-18	Australia	High	2.7	6	Non-empirical	N/A
N. D. Martinez-Martin, I. Carter, A. Chandler, J. A. Kellmeyer, P. Kreitmair, K. Weiss, A. Cabrera, L. Y.	2020	Ethics of Digital Mental Health During COVID-19: Crisis and Opportunities	JMIR Mental Health	2020-12-22	USA	High	1.3	15	Non-empirical	N/A
H. L. J. McBride, Andrew J. Schmitt, Peter G. Holtz, Brett M.	2020	Clinical recommendations for psychotherapists working during the coronavirus (covid-19) pandemic through the lens of aedp (accelerated experiential dynamic psychotherapy)	Counselling Psychology Quarterly	2020-05-28	Canada	High	2.1	Not reported	Non-empirical	N/A
C. C. McCord, K. Jackson, K. Palmiere, D. Stickley, M. Williamson, M. Armstrong, T.	2020	Telepsychology training in a public health crisis: A case example	Counselling Psychology Quarterly	2020-06-23	USA	High	2.1	13	Non-empirical	N/A
A. M. McDonnell, Courtney Chapman, Brittany Gilbertson, Nicole Reinhardt, Megan Carreiro, Stephanie	2020	Leveraging digital tools to support recovery from substance use disorder during the covid-19 pandemic response	Journal of Substance Abuse Treatment	2020-12-03	USA	High	5.3	3	Non-empirical	N/A
J. McGrath	2020	Adhd and covid-19: Current roadblocks and future opportunities	Irish Journal of Psychological Medicine	2020-05-21	Ireland	High	1.9	11	Non-empirical	N/A
S. A. B. McLean, Anna T. Schnabel, Alexandra Wright, Bradley J. Painter, Felicity L. McIntosh, Jennifer E.	2021	Exploring the efficacy of telehealth for family therapy through systematic, meta-analytic, and qualitative evidence	Clinical Child and Family Psychology Review	2021-02-25	Australia	High	6.5	12	Review	N/A
E. M.-I. Meinert, M. Surodina, S. Lam, C.	2020	Agile Requirements Engineering and Software Planning for a Digital Health Platform to Engage the Effects of Isolation Caused by Social Distancing: Case Study	JMIR Public Health and Surveillance	2020-05-06	United Kingdom	High	5.8	1	Empirical	Qualitative
O. C. H. Melamed, M. K. Agarwal, S. M. Taylor, V. H. Mulsant, B. H. Selby, P.	2020	Physical health among people with serious mental illness in the face of COVID-19: Concerns and mitigation strategies	General Hospital Psychiatry	2020-06-30	USA	High	4.7	2	Non-empirical	N/A
C. A. Mendes-Santos, G. Weiderpass, E. Santana, R.	2020	Mitigating COVID-19 Impact on the Portuguese Population Mental Health: The Opportunity That Lies in Digital Mental Health	Frontiers in Public Health	2020-11-16	Sweden	High	2.7	3	Non-empirical	N/A
R. T. Merchant, John Rodriguez-Villa, Elena Naslund, John A.	2020	Digital technology for management of severe mental disorders in low-income and middle-income countries	Current Opinion in Psychiatry	2020-09-01	USA	High	6.5	7	Non-empirical	N/A
M. C. S. Mishkind, J. H. Bishop, K. D'Amato, K. Brame, A. Thomas, M. Schneck, C. D.	2020	Rapid Conversion to Telemental Health Services in Response to COVID-19: Experiences of Two Outpatient Mental Health Clinics	Telemedicine Journal & E Health	2020-12-28	USA	High	4.6	4	Empirical	Quantitative
A. S. V. Miu, Hoa T. Palka, Jayme M. Glowacki, Christopher R. Robinson, Reed J.	2020	Teletherapy with serious mental illness populations during covid-19: Telehealth conversion and engagement	Counselling Psychology Quarterly	2020-07-12	USA	High	2.1	Not reported	Empirical	Quantitative
H. P. Mochari-Greenberger, Reena L.	2021	Behavioral Health in America During the COVID-19 Pandemic: Meeting Increased Needs Through Access to High Quality Virtual Care	American Journal of Health Promotion	2021-02-08	USA	High	3.8	Not reported	Non-empirical	N/A
A. A. Mohan, A.	2020	Telepsychiatry and Addiction Treatment	Indian Journal of Psychological Medicine	2020-10-06	India	Lower-middle	2.2	12	Non-empirical	N/A
T. R. Molfenter, N. Chaple, M. Behlman, S. Cody, O. Hartzler, B. Johnson, E. Nichols, M. Stilen, P. Becker, S.	2021	Use of telehealth in substance use disorder services during and after COVID-19: Online survey study	JMIR Mental Health	2020-11-18	USA	High	1.3	8	Empirical	Quantitative
A. G. Moreland, C. McCauley, J. L.	2021	Increased availability of telehealth mental health and substance abuse treatment for peripartum and postpartum women: A unique opportunity to increase telehealth treatment	Journal of Substance Abuse Treatment	2021-01-05	USA	High	5.3	1	Non-empirical	N/A
J. C. D. Moring, Katherine A. Fina, Brooke A. Hassija, Christina Chard, Kathleen Monson, Candice LoSavio, Stefanie T. Wells, Stephanie Y. Morland, Leslie A. Kaysen, Debra Galovski, Tara E. Resick, Patricia A.	2020	Cognitive Processing Therapy for Posttraumatic Stress Disorder via Telehealth: Practical Considerations During the COVID-19 Pandemic	Journal of Traumatic Stress	2020-05-13	USA	High	3.8	Not reported	Non-empirical	N/A
N. P. H. Morris, M. E.	2020	Telepsychiatry, Hospitals, and the COVID-19 Pandemic	Psychiatric Services	2020-09-16	USA	High	4.6	1	Non-empirical	N/A
R. K. Mpango, J. Shamba, D. Ramesh, M. Ngakongwa, F. Kulkarni, A. Korde, P. Nakku, J. Ryan, G. K.	2020	Challenges to peer support in low- And middle-income countries during COVID-19	Globalization and Health	2020-09-25	United Kingdom	High	5.1	11	Non-empirical	N/A
A. C. Muriel	2020	Pediatric psychosocial oncology in the COVID 19 era: Patterns of use, challenges, and lessons learned	Psycho-Oncology	2020-07-20	USA	High	5.5	Not reported	Non-empirical	N/A
U. S. B. Myers, Anna Grubaugh, Anouk L. Axon, R. Neal	2021	Flattening the Curve by Getting Ahead of It: How the VA Healthcare System Is Leveraging Telehealth to Provide Continued Access to Care for Rural Veterans	Journal of Rural Health	2020-06-01	USA	High	5.1	4	Non-empirical	N/A
U. S. C. Myers, S. Knies, K. Dickens, K. Keller, S. M. Birks, A. Grubaugh, A. L.	2020	Lessons Learned in Implementing VA Video Connect for Evidence-Based Psychotherapies for Anxiety and Depression in the Veterans Healthcare Administration	Journal of Technology in Behavioral Science	2020-07-07	USA	High	Not reported	5	Empirical	Mixed-methods
Y. S. Nadan, Razi Cramer, Daniella Leshem, Tali Levenbach, Darylle Rozen, Rinat Salton, Nurit Cramer, Saviona	2020	Behind the (Virtual) Mirror: Online Live Supervision in Couple and Family Therapy	Family Process	2020-06-27	Israel	High	Not reported	2	Non-empirical	N/A
T. S. Nadeem, Sana Asad, Nargis	2020	Initiating Psychiatry Teleclinics During the COVID-19 Pandemic in a Tertiary Care Hospital in Karachi, Pakistan	Psychological Trauma: Theory, Research, Practice & Policy	2020-08-27	Pakistan	Lower-middle	5.6	Not reported	Non-empirical	N/A
S. S. M. Naik, N. Kumar, C. N. Math, S. B. Moirangthem, S.	2020	Patient's Perspectives of Telepsychiatry: The Past, Present and Future	Indian Journal of Psychological Medicine	2020-11-01	India	Lower-middle	2.2	7	Non-empirical	N/A
S. S. R. Naik, P. Harihara, S. Pahuja, E. Chithra, N. K. Ramachandraiah, S. Kumar, V. Mehta, U. M. Manjunatha, N. Channaveerachari, N. K. Math, S. B. Thirthalli, J.	2021	Telephonic follow-up during COVID-19 to maintain continuity of care for persons with psychiatric disorders	Asian Journal of Psychiatry	2021-02-21	India	Lower-middle	4.7	Not reported	Empirical	Mixed-methods
S. V. Navarra	2020	Management of systemic lupus erythematosus (SLE) during and beyond the COVID-19 pandemic	International Journal of Rheumatic Diseases	2020-08-29	USA	High	3.5	Not reported	Non-empirical	N/A
B. Ng	2020	Solutions to prevent and address physician burnout during the pandemic in Mexico	Indian Journal of Psychiatry	2020-09-28	Mexico	Upper-middle	1.8	Not reported	Non-empirical	N/A
P. L. M. Nirisha, B. C. Manjunatha, N. Kumar, C. N. Math, S. B. Kiragasur, R. M.	2020	Prescribing Psychotropics: Perspective From Telepsychiatry Operational Guidelines 2020	Indian Journal of Psychological Medicine	2020-10-20	India	Lower-middle	2.2	1	Non-empirical	N/A
P. L. T. Nirisha, S. M. Fargason, R. E. Malathesh, B. C. Manjunatha, N. Math, S. B. Birur, B. Kumar, C. N.	2020	Telepsychiatry and Medical Insurance: Comparative Perspectives Between India and the United States	Indian Journal of Psychological Medicine	2020-10-20	India	Lower-middle	2.2	1	Non-empirical	N/A
N. N. Nkire, I. Shalaby, R. Hrabok, M. Vuong, W. Gusnowski, A. Surood, S. Greenshaw, A. J. Agyapong, V. I. O.	2021	COVID-19 pandemic: influence of relationship status on stress, anxiety, and depression in Canada	Irish Journal of Psychological Medicine	2021-01-14	Canada	High	1.9	2	Empirical	Quantitative
M. M. O'Brien, F. Gavin, Blanaid Lyne, John McNicholas, Fiona	2020	The use of telepsychiatry during COVID-19 and beyond	Irish Journal of Psychological Medicine	2020-05-21	Ireland	High	1.9	7	Non-empirical	N/A
M. I. d. F. Ojeahere, R. Ransing, R. Karaliuniene, R. Ullah, I. Bytyci, D. G. Abbass, Z. Kilic, O. Nahidi, M. Hayatudeen, N. Nagendrappa, S. Shoib, S. Jatchavala, C. Larnaout, A. Maiti, T. Ogunnubi, O. P. El Hayek, S. Bizri, M. Schuh Teixeira, A. L. Pereira-Sanchez, V. Pinto da Costa, M.	2020	Management of psychiatric conditions and delirium during the COVID-19 pandemic across continents: lessons learned and recommendations	Brain, Behavior, & Immunity Health	2020-10-30	USA	High	Not reported	11	Empirical	Quantitative
R. S. Ojha, S.	2020	Challenges faced by mental health providers and patients during the coronavirus 2019 pandemic due to technological barriers	Internet Interventions	2020-06-03	USA	High	5.4	9	Review	N/A
C. M. N. Olwill, D. Douglas, L.	2020	Psychiatrist experience of remote consultations by telephone in an outpatient psychiatric department during the covid-19 pandemic	Irish Journal of Psychological Medicine	2020-05-22	Ireland	High	1.9	3	Empirical	Quantitative
D. P. Öngür, Roy Goff, Donald	2020	Psychiatry and COVID-19	JAMA: Journal of the American Medical Association	2020-09-22	USA	High	24.8	Not reported	Non-empirical	N/A
C. E. M. F. Oudshoorn, N. Nijs, S. L. P. Embregts, Pjcm	2021	Psychological eHealth interventions for people with intellectual disabilities: A scoping review	Journal of Applied Research in Intellectual Disabilities	2021-03-11	Netherlands	High	3.7	7	Review	N/A
I. H. Pajević, Mevludin Avdibegović, Esmina Džubur-Kulenović, Alma Burgić-Radmanović, Marija Babić, Dragan Mehić-Basara, Nermana Zivlak-Radulović, Nera Račetović, Goran	2020	Organization of mental healthcare in Bosnia and Herzegovina during coronavirus disease 2019 pandemic	Indian Journal of Psychiatry	2020-09-28	Bosnia and Herzegovina	Upper-middle	1.8	Not reported	Empirical	Quantitative
S. G. Patel, Aislinn Dolan, Catherine McCarthy, Geraldine	2020	Telehealth in Psychiatry of Old Age: Ordinary Care in Extraordinary Times in Rural North-West Ireland	American Journal of Geriatric Psychiatry	2020-05-30	Ireland	High	6.9	12	Non-empirical	N/A
S. P. Patra, Binod Kumar	2020	COVID-19 and adolescent mental health in India	The Lancet Psychiatry	2020-11-01	India	Lower-middle	25.2	13	Non-empirical	N/A
L. F. Payne, H. Kambakara Gedara, C. Daniilidi, X. Hitchcock, M. Lambert, D. Taylor, C. Christie, D.	2020	Business as usual? Psychological support at a distance	Clinical Child Psychology & Psychiatry	2020-06-27	United Kingdom	High	2.8	6	Non-empirical	N/A
E. A. T. Peralta, Marisol	2020	Effectiveness of teleconsultation use in access to mental health services during the coronavirus disease 2019 pandemic in the Dominican Republic	Indian Journal of Psychiatry	2020-09-28	Dominican Republic	Upper-middle	1.8	Not reported	Empirical	Quantitative
S. R. G. Perera, H. Williams, S.	2020	Telepsychiatry' in the time of COVID-19: Overcoming the challenges	Indian Journal of Psychiatry	2020-09-28	Sri Lanka	Upper-middle	1.8	Not reported	Non-empirical	N/A
E. Pfender	2020	Mental Health and COVID-19: Implications for the Future of Telehealth	Journal of Patient Experience	2020-08-06	USA	High	Not reported	1	Non-empirical	N/A
B. S. P. Pierce, Paul B. Tyler, Carmen M. McKee, Grace B. Watson, Jack D.	2021	The COVID-19 telepsychology revolution: A national study of pandemic-based changes in U.S. mental health care delivery	American Psychologist	2020-08-20	USA	High	6.9	121	Empirical	Quantitative
B. S. P. Pierce, Paul B. McDonald, Scott D.	2020	Pre-COVID-19 deterrents to practicing with videoconferencing telepsychology among psychologists who didn't	Psychological Services	2020-11-30	USA	High	4.3	1	Empirical	Quantitative
N. P. T. S. Ping, W. D. James, S. Nor Hadi, N. M. Yau, E. K. B. Lin, L. J.	2020	Ultra brief psychological interventions for covid-19 pandemic: Introduction of a locally-adapted brief intervention for mental health and psychosocial support service	Malaysian Journal of Medical Sciences	2020-04-30	Malaysia	Upper-middle	2	Not reported	Non-empirical	N/A
N. Y. P. F. Poon, S. Chen, H. Y.	2020	Child and adolescent psychiatry telemedicine: A singaporean experience born in Covid-19	Asian Journal of Psychiatry	2020-08-14	Singapore	High	4.7	Not reported	Non-empirical	N/A
T. S. Probst, P. Pieh, C.	2020	Changes in Provision of Psychotherapy in the Early Weeks of the COVID-19 Lockdown in Austria	International Journal of Environmental Research & Public Health [Electronic Resource]	2020-05-27	Austria	High	3.4	1	Empirical	Quantitative
A. M. S.-S. Psihogios, Colleen Neary, Martha	2020	The Needle in the Haystack: Identifying Credible Mobile Health Apps for Pediatric Populations during a Pandemic and beyond	Journal of Pediatric Psychology	2020-10-17	USA	High	4.6	15	Non-empirical	N/A
A. J. H. Puspitasari, D. Coombes, B. J. Geske, J. R. Gentry, M. T. Moore, W. R. Sawchuk, C. N. Schak, K. M.	2021	Feasibility and Initial Outcomes of a Group-Based Teletherapy Psychiatric Day Program for Adults With Serious Mental Illness: Open, Nonrandomized Trial in the Context of COVID-19	JMIR Mental Health	2021-03-11	USA	High	1.3	Not reported	Empirical	Quantitative
N. H. Racine, Cailey Collin-Vezina, Delphine Madigan, Sheri	2020	Telemental health for child trauma treatment during and post-COVID-19: Limitations and considerations	Child Abuse & Neglect Vol 110(Part 2), 2020, ArtID 104698	2020-08-19	Canada	High	Not reported	15	Non-empirical	N/A
A. N. Rahman, John A. Betancourt, Theresa S. Black, Candace J. Bhan, Anant Byansi, William Chen, Hongtu Gaynes, Bradley N. Restrepo, Carlos Gomez Gouveia, Lidia Hamdani, Syed Usman Marsch, Lisa A. Petersen, Inge Bahar, Ozge Sensoy Shields-Zeeman, Laura Ssewamala, Fred Wainberg, Milton L.	2020	The NIMH global mental health research community and COVID-19	The Lancet Psychiatry	2020-08-23	United Kingdom	High	25.2	124	Non-empirical	N/A
A. L. H. Ralston, Natalie R. Hope, Debra A.	2020	Tele-mental health with marginalized communities in rural locales: Trainee and supervisor perspectives	Journal of Rural Mental Health	2020-10-01	USA	High	Not reported	Not reported	Non-empirical	N/A
R. D. Ramkisson, S. Abraham, S. Pillai, A. Moir, R. Matheiken, S. Bamrah, J. S.	2020	Remote psychiatric consultations - top tips for clinical practitioners	Progress in Neurology and Psychiatry	2020-08-24	United Kingdom	High	0.7	3	Non-empirical	N/A
U. B. Ramtekkar, J. A. Thomas, G. Butter, E. Reese, J. Logan, E. Lin, S. Axelson, D.	2020	Pediatric Telebehavioral Health: A Transformational Shift in Care Delivery in the Era of COVID-19	JMIR Mental Health	2020-09-18	USA	High	1.3	4	Non-empirical	N/A
R. K. Ransing, S. K. Menon, V.	2020	National helpline for mental health during COVID-19 pandemic in India: New opportunity and challenges ahead	Asian Journal of Psychiatry	2020-10-16	India	Lower-middle	4.7	1	Non-empirical	N/A
R. N. Ransing, S. Patil, A. Shoib, S. Sarkar, D.	2020	Potential role of artificial intelligence to address the COVID-19 outbreak-related mental health issues in India	Psychiatry Research	2020-06-01	India	Lower-middle	5	2	Non-empirical	N/A
C. S. Rauschenberg, A. Hirjak, D. Seidler, A. Paetzold, I. Apfelbacher, C. Riedel-Heller, S. G. Reininghaus, U.	2021	Evidence synthesis of digital interventions to mitigate the negative impact of the COVID-19 pandemic on public mental health: a rapid meta-review	Journal of medical Internet research.	2021-03-10	Germany	High	6.4	8	Review	N/A
C. S. Rauschenberg, A. Goetzl, C. Roehr, S. Riedel-Heller, S. G. Koppe, G. Durstewitz, D. Krumm, S. Reininghaus, U.	2021	Social isolation, mental health, and use of digital interventions in youth during the COVID-19 pandemic: a nationally representative survey	European Psychiatry: the Journal of the Association of European Psychiatrists	2021-03-09	Netherlands	High	Not reported	22	Empirical	Quantitative
N. T. Rauseo-Ricupero, J.	2021	Technology Enabled Clinical Care (TECC): Protocol for a Prospective Longitudinal Cohort Study of Smartphone-Augmented Mental Health Treatment	JMIR Research Protocols	2021-01-14	USA	High	1	1	Protocol	N/A
R. E. L. Reay, Jeffrey C. L. Keightley, Philip	2020	Telehealth mental health services during COVID-19: summary of evidence and clinical practice	Australasian Psychiatry	2020-07-28	Australia	High	1.6	Not reported	Non-empirical	N/A
S. E. Z. Reilly, K. L. McCuddy, W. T. Soulliard, Z. A. Scarisbrick, D. M. Miller, L. E. Mahoney Iii, J. J.	2020	Mental Health Practitioners' Immediate Practical Response During the COVID-19 Pandemic: Observational Questionnaire Study	JMIR Mental Health	2020-10-01	USA	High	1.3	10	Empirical	Quantitative
A. H. Revet, Johannes Anagnostopoulos, Dimitris Kehoe, Laura A. Klauser, Paul Banaschewski, Tobias Bender, Stephan Csabi, Gyorgyi Cuhadaroglu, Fusun Dashi, Elona Delorme, Richard Radobuljac, Maja Drobnic Eliez, Stephan Krantz, Mette Falkenberg Fricke, Oliver Gerstenberg, Miriam Giannopoulou, Ioanna Graell, Montserrat Kumperscak, Hojka Gregoric Herpertz-Dahlmann, Beate Huscsava, Mercedes Kaess, Mi…	2021	Escap covcap survey of heads of academic departments to assess the perceived initial (april/may 2020) impact of the covid-19 pandemic on child and adolescent psychiatry services	European Child & Adolescent Psychiatry	2020-08-19	France	High	6.9	1	Empirical	Mixed-methods
A. M. Rhodes, Staci Guarna, Joel Vowles, Kevin Allen, Taryn	2020	A contextual-behavioral perspective on chronic pain during the COVID-19 pandemic and future times of mandated physical distancing	Journal of Contextual Behavioral Science	2020-07-31	USA	High	3.2	2	Non-empirical	N/A
N. B. S. Riblet, S. P. Shiner, B. Cornelius, S. Forehand, J. Scott, R. C. Watts, B. V.	2020	Longitudinal Examination of COVID-19 Public Health Measures on Mental Health for Rural Patients With Serious Mental Illness	Military Medicine	2021-02-19	Spain	High	1.6	Not reported	Non-empirical	N/A
L. R. James Riegler, Stacey P. Moscato, Emily L. Narad, Megan E. Kincaid, Amberly Wade, Shari L.	2020	Pilot trial of a telepsychotherapy parenting skills intervention for veteran families: Implications for managing parenting stress during COVID-19	Journal of Psychotherapy Integration	2020-06-01	USA	High	2.8	1	Empirical	Quantitative
E. N. Rodriguez-Villa, J. Keshavan, M. Patel, V. Torous, J.	2020	Making mental health more accessible in light of COVID-19: Scalable digital health with digital navigators in low and middle-income countries	Asian Journal of Psychiatry	2020-08-21	Italy	High	4.7	17	Empirical	Quantitative
S. M. G. Rojas, Sari D. Bryan, Craig J. Pruitt, Larry D. Felker, Bradford L. Reger, Mark A.	2021	Brief cognitive-behavioral therapy for suicide prevention (bcbt-sp) via video telehealth: A case example during the covid-19 outbreak	Cognitive and Behavioral Practice	2021-02-04	USA	High	4.7	Not reported	Empirical	Quantitative
C. G.-U. Roncero, Llanyra de la Iglesia-Larrad, Javier I. Martin, Carmen Andres, Pilar Ojeda, Ana Gonzalez-Parra, David Perez, Javier Fombellida, Clara Alvarez-Navares, Ana Benito, Jose Antonio Dutil, Virginia Lorenzo, Carolina Montejo, Angel Luis	2020	The response of the mental health network of the Salamanca area to the COVID-19 pandemic: The role of the telemedicine	Psychiatry Research Vol 291 2020, ArtID 113252	2020-07-02	Spain	High	5	8	Non-empirical	N/A
C. S. M. Rosen, Leslie A. Glassman, Lisa H. Marx, Brian P. Weaver, Kendra Smith, Clifford A. Pollack, Stacey Schnurr, Paula P.	2021	Virtual Mental Health Care in the Veterans Health Administration’s Immediate Response to Coronavirus Disease-19	American Psychologist	2020-08-29	USA	High	6.9	4	Non-empirical	N/A
L. M. Ross, N.	2021	Improving adult coping with social isolation during COVID-19 in the community through nurse-led patient-centered telehealth teaching and listening interventions	Nursing Forum	2021-02-03	USA	High	2	Not reported	Empirical	Mixed-methods
L. N. de Siqueira Rotenberg, C. Cohab Khafif, T. Silva Dias, R. Lafer, B.	2020	Psychological therapies and psychoeducational recommendations for bipolar disorder treatment during COVID-19 pandemic	Bipolar Disorders	2020-08-11	Brazil	Upper-middle	7.6	Not reported	Non-empirical	N/A
A. S. Roy, A. K. Mishra, S. Chinnadurai, A. Mitra, A. Bakshi, O.	2020	Mental health implications of COVID-19 pandemic and its response in India	International Journal of Social Psychiatry	2020-09-01	India	Lower-middle	4.1	8	Review	N/A
D. M. Sago, V. Smida, D. Mayer, N. Lovretic, V. Filipcic, I.	2020	Telepsychiatry in the Time of the COVID-19 and Earthquake in Zagreb as Odysseus between Scylla and Charybdis	Psychiatria Danubina	2020-11-01	Croatia	High	1.6	6	Non-empirical	N/A
P. M. Sahu, A. Ganesh, A. Nair, S. Chand, P. Murthy, P.	2020	Acceptance of e-consult for Substance Use Disorders during the COVID 19 pandemic: A study from India	Asian Journal of Psychiatry	2020-10-15	India	Lower-middle	4.7	Not reported	Empirical	Quantitative
T. P. Sanchez, Edilberto Ng, Bernardo	2020	Mental health in the age of COVID-19, a Mexican experience	Indian Journal of Psychiatry	2020-09-28	USA	High	1.8	Not reported	Non-empirical	N/A
M. A. Sanchez-Gonzalez	2020	The Role of Consultation-Liaison Psychiatry in the COVID-19 Pandemic	The Primary Care Companion to CNS Disorders	2020-05-28	Spain	High	1.1	3	Non-empirical	N/A
C. F. P.-P. Dos Santos, M. Morgado, P.	2020	COVID-19 and Mental Health-What Do We Know So Far?	Frontiers in psychiatry Frontiers Research Foundation	2020-10-26	Portugal	High	3.5	Not reported	Non-empirical	N/A
F. B. Sasangohar, M. R. Carlson, M. M. Flack, J. N. Fowler, J. C. Freeland, D. Head, J. Marder, K. Orme, W. Weinstein, B. Kolman, J. M. Kash, B. Madan, A.	2020	Adapting an Outpatient Psychiatric Clinic to Telehealth During the COVID-19 Pandemic: A Practice Perspective	Journal of Medical Internet Research	2020-10-01	USA	High	6.4	11	Non-empirical	N/A
K. O. Satti, Olutosin	2021	Lessons Learned: Pediatric Telemental Health in a Rural Medical Center in the Age of SARS‐CoV‐2	Journal of Rural Health	2020-08-26	Lebanon	Upper-middle	5.1	1	Non-empirical	N/A
M. I. Schaefer, Jeannette Tams, Sean Butz, Catherine	2021	Offering biofeedback assisted relaxation training in a virtual world: Considerations and future directions	Clinical Practice in Pediatric Psychology	2021-02-25	USA	High	2.2	Not reported	Non-empirical	N/A
E. F. Schiavone, Jennifer O'Connor, Erin	2021	Delivering exposure therapy via telehealth: Benefits and challenges	Brown University Child & Adolescent Behavior Letter	2021-02-03	USA	High	Not reported	Not reported	Non-empirical	N/A
A. Schilling	2021	Navigating New Challenges in the Management of ADHD	Psychiatric Times	2021-03-01	USA	High	0.3	Not reported	Non-empirical	N/A
R. A. Schroeder	2020	Adaptation or Revolution: Telemental Health and Advanced Practice Psychiatric Nursing During COVID-19	Journal of the American Psychiatric Nurses Association	2020-11-09	USA	High	2.4	10	Non-empirical	N/A
S. R. Schroeder, Holly Heitkamp, Thomasine Clarke, Brandy Gotham, Heather J. Franta, Erika	2021	Rural mental health care during a global health pandemic: Addressing and supporting the rapid transition to tele-mental health	Journal of Rural Mental Health	2021-01-01	USA	High	Not reported	6	Non-empirical	N/A
R. A. P. Serafini, S. K. Frere, J. J. Saali, A. Krystal, H. L. Kumar, V. Yashaswini, C. Hernandez, J. Moody, K. Aronson, A. Meah, Y. Katz, C. L.	2021	Psychological distress in the face of a pandemic: An observational study characterizing the impact of COVID-19 on immigrant outpatient mental health	Psychiatry Research	2020-12-02	USA	High	5	7	Empirical	Quantitative
A. S. Serlachius, K. Boggiss, A. Lim, D. Wallace-Boyd, K. Brenton-Peters, J. Buttenshaw, E. Chadd, S. Cavadino, A. Cao, N. Morunga, E. Thabrew, H.	2020	Coping Skills Mobile App to Support the Emotional Well-Being of Young People During the COVID-19 Pandemic: Protocol for a Mixed Methods Study	JMIR Research Protocols	2020-10-08	New Zealand	High	1	8	Protocol	N/A
M. J. R.-C. Serrano-Ripoll, I. Jimenez, R. Zamanillo-Campos, R. Yanez-Juan, A. M. Bennasar-Veny, M. Sitges, C. Gervilla, E. Leiva, A. Garcia-Campayo, J. Garcia-Buades, M. E. Garcia-Toro, M. Pastor-Moreno, G. Ruiz-Perez, I. Alonso-Coello, P. Llobera, J. Fiol-deRoque, M. A.	2021	Effect of a mobile-based intervention on mental health in frontline healthcare workers against COVID-19: Protocol for a randomized controlled trial	Journal of Advanced Nursing	2021-03-06	Spain	High	1.4	6	Protocol	N/A
J. T. Severe, R. Horbatch, F. Onishchenko, R. Naini, V. Blazek, M. C.	2020	Factors Influencing Patients' Initial Decisions Regarding Telepsychiatry Participation During the COVID-19 Pandemic: Telephone-Based Survey	JMIR Formative Research	2020-12-22	USA	High	1.3	152	Empirical	Quantitative
R. H. Shadwell, Colin Pickard, Max	2020	Attitudes of care staff towards video consultations	BJPsych Bulletin	2020-09-28	United Kingdom	High	2.8	7	Non-empirical	N/A
A. S. Sharma, Tyler Schoenfelder Gonzalez, Erin Vander Stoep, Ann Myers, Kathleen	2020	Implementation of Home-Based Telemental Health in a Large Child Psychiatry Department During the COVID-19 Crisis	Journal of Child & Adolescent Psychopharmacology	2020-08-28	USA	High	4.4	4	Protocol	N/A
S. M. Simms, Pinky Jones, C. Wayne Johnston, Patricia	2020	A Supervisory Approach to Implementing A Pandemic-Induced, Practice-Based Change to Telehealth	Journal of Family Psychotherapy	2021-01-11	USA	High	Not reported	Not reported	Non-empirical	N/A
S. A. D. Simpson, A. McDowell, A. K. Westmoreland, P.	2020	Novel Coronavirus and Related Public Health Interventions Are Negatively Impacting Mental Health Services	Psychosomatics	2020-04-09	USA	High	Not reported	1	Non-empirical	N/A
S. R. Simpson, Lisa Pietrabissa, Giada Castelnuovo, Gianluca Reid, Corinne	2020	Videotherapy and therapeutic alliance in the age of covid-19	Clinical Psychology & Psychotherapy	2020-10-10	United Kingdom	High	5.4	Not reported	Non-empirical	N/A
S. G. Singh, Laura	2020	Technology meets tradition: A hybrid model for implementing digital tools in neuropsychology	International Review of Psychiatry	2020-11-25	USA	High	Not reported	11	Non-empirical	N/A
D. D. B. Situmorang	2020	The issues of transference and countertransference in tele-psychotherapy during COVID-19 outbreak	Asian Journal of Psychiatry	2020-09-17	Indonesia	Upper-middle	4.7	1	Non-empirical	N/A
P. T. M. Sivakumar, S. S. R. Kar, N. Manjunatha, N. Phutane, V. H. Sinha, P. Kumar, C. N. Math, S. B.	2020	Geriatric Telepsychiatry: Promoting Access to Geriatric Mental Health Care Beyond the Physical Barriers	Indian Journal of Psychological Medicine	2020-08-16	India	Lower-middle	2.2	3	Non-empirical	N/A
M. R. Sklar, K. Carandang, K. Ehrhart, M. G. Aarons, G. A.	2021	An observational study of the impact of COVID-19 and the rapid implementation of telehealth on community mental health center providers	Implementation Science Communications	2021-03-11	USA	High	Not reported	4	Empirical	Mixed-methods
K. O. Smith, E. Macdonald, O. Cipriani, A.	2020	COVID-19 and Telepsychiatry: Development of Evidence-Based Guidance for Clinicians	JMIR Mental Health	2020-08-28	United Kingdom	High	1.3	6	Review	N/A
T. E. S. Smith, A. M. T. Druss, B. G.	2020	Redesigning Public Mental Health Systems Post-COVID-19	Psychiatric services (Washington, D.C.)	2020-12-18	USA	High	4.6	Not reported	Non-empirical	N/A
S. C. Sockalingam, Chantalle Serhal, Eva Pereira, Cheryl Crawford, Allison	2020	Responding to Health Care Professionals' Mental Health Needs During COVID-19 Through the Rapid Implementation of Project ECHO	Journal of Continuing Education in the Health Professions	2020-07-01	Canada	High	2.2	7	Empirical	Quantitative
O. A. K. Sorinmade, Lana Peisah, Carmelle	2020	COVID‐19 and Telehealth in older adult psychiatry‐opportunities for now and the future	International Journal of Geriatric Psychiatry	2020-07-30	United Kingdom	High	5.3	1	Non-empirical	N/A
T. R. S. I. Soron, Sheikh Mohammed Ahmed, Helal Uddin Ahmed, Syed Ishtiaque	2020	The hope and hype of telepsychiatry during the COVID-19 pandemic	The Lancet Psychiatry	2020-08-01	Bangladesh	Lower-middle	25.2	11	Non-empirical	N/A
A. S. Sousa, A. Shah, B.	2020	Telepsychiatry and Telepsychotherapy: Critical Issues Faced by Indian Patients and Psychiatrists	Indian Journal of Psychological Medicine	2020-10-06	India	Lower-middle	2.2	1	Non-empirical	N/A
D. M. Steidtmann, S. Mishkind, M. C.	2020	Experiences of Mental Health Clinicians and Staff in Rapidly Converting to Full-Time Telemental Health and Work from Home During the COVID-19 Pandemic	Telemedicine Journal & E Health	2020-12-09	USA	High	4.6	4	Empirical	Mixed-methods
D. M. S. Steinberg, Nicole M. Guler, Jessy Garcia, Andrea M. Kullgren, Kristin A. Agoston, A. Mudd, Emily Carter, Bryan D. Judd-Glossy, Laura	2020	Pediatric consultation-liaison psychology services during the COVID-19 pandemic: Pivoting to provide care	Clinical Practice in Pediatric Psychology	2021-03-01	USA	High	2.2	Not reported	Empirical	Mixed-methods
R. W. O.-A. Stewart, Rosaura Young, John Wallace, Megan M. Cohen, Judith A. Mannarino, Anthony P. de Arellano, Michael A.	2020	Feasibility and Effectiveness of a Telehealth Service Delivery Model for Treating Childhood Posttraumatic Stress: A Community-Based, Open Pilot Trial of Trauma-Focused Cognitive-Behavioral Therapy	Journal of Psychotherapy Integration	2020-06-01	USA	High	2.8	Not reported	Empirical	Mixed-methods
J. S. Stoll, John Z. Trachsel, Manuel	2020	The ethical use of telepsychiatry in the Covid-19 pandemic	Frontiers in Psychiatry Vol 11 2020, ArtID 665	2020-07-14	Switzerland	High	3.5	4	Non-empirical	N/A
G. S. Strudwick, S. Kassam, I. Sequeira, L. Bonato, S. Youssef, A. Mehta, R. Green, N. Agic, B. Soklaridis, S. Impey, D. Wiljer, D. Crawford, A.	2021	Digital Interventions to Support Population Mental Health in Canada During the COVID-19 Pandemic: Rapid Review	JMIR Mental Health	2021-03-02	Canada	High	1.3	17	Review	N/A
D. E. H. Sugarman, L. E. Greenfield, S. F. Busch, A. B.	2021	Clinicians' Perceptions of Rapid Scale-up of Telehealth Services in Outpatient Mental Health Treatment	Telemedicine Journal & E Health	2021-02-18	USA	High	4.6	4	Empirical	Mixed-methods
A. B. K. Sullivan, A. Roth, A. J. Davis, B. E. Drerup, M. L. Heinberg, L. J.	2020	The COVID-19 Crisis: A Mental Health Perspective and Response Using Telemedicine	Journal of Patient Experience	2020-05-11	USA	High	Not reported	16	Non-empirical	N/A
M. Sweeney	2020	Counseling clients during New York City's COVID-19 pandemic: observations on fundamental elements of emotions management	Irish Journal of Psychological Medicine	2020-05-14	USA	High	1.9	Not reported	Non-empirical	N/A
C. C. Tailby, Alana J. Vaughan, David N. Abbott, David F. O'Shea, Marie Helmstaedter, Christoph Jackson, Graeme D.	2020	Teleneuropsychology in the time of COVID-19: The experience of The Australian Epilepsy Project	Seizure	2020-10-16	Australia	High	5	Not reported	Non-empirical	N/A
A. Y. Tanhan, K. F. Young, J. S. Nalbant, A. Arslan, G. Yildirim, M. Ulusoy, S. Genc, E. Ugur, E. Cicek, I.	2020	A proposed framework based on literature review of online contextual mental health services to enhance wellbeing and address psychopathology during covid-19	Electronic Journal of General Medicine	2020-06-01	Turkey	Upper-middle	2.4		Review	N/A
K. R. M. Tarlow, Carly E. Nelon, Jordan L. Bernhard, Paula A.	2020	Comparing in-person supervision and telesupervision: A multiple baseline single-case study	Journal of Psychotherapy Integration	2020-06-01	USA	High	2.8	6	Non-empirical	N/A
C. B. Tarquinio, Marie-Jo Rydberg, Jenny Ann Bassan, Fanny Peter, Lydia Tarquinio, Camille Louise Auxemery, Yann Rotonda, Christine Tarquinio, Pascale	2020	Emdr in telemental health counseling for healthcare workers caring for covid-19 patients: A pilot study	Issues in Mental Health Nursing	2020-10-14	France	High	Not reported	Not reported	Empirical	Quantitative
C. B. F. C. Taylor, Ellen E. Graham, Andrea K.	2020	Digital technology can revolutionize mental health services delivery: The COVID‐19 crisis as a catalyst for change	International Journal of Eating Disorders	2020-07-06	USA	High	6.4	12	Non-empirical	N/A
T. W. Theodoros, M. Lombardo, C. Dark, F. Joseph, A. M. Locke, S. Kinsella, K. Kar Ray, M.	2020	Life in 90 words: opportunities for person-centred care amidst COVID-19	Australasian Psychiatry.	2020-12-09	Australia	High	1.6	2	Empirical	Qualitative
R. K. S. Thomas, R. Mackay, M. Hayer, L. Singh, M. Correll, C. U. Dursun, S.	2020	Adapting to the impact of COVID-19 on mental health: An international perspective	Journal of Psychiatry and Neuroscience	2020-07-01	Canada	High	5.9	11	Non-empirical	N/A
N. M. Thomas, C. de Boer, K. Brand, R. M. Nedeljkovic, M. Seabrook, L.	2021	Review of the current empirical literature on using videoconferencing to deliver individual psychotherapies to adults with mental health problems	Psychology & Psychotherapy: Theory, Research & Practice	2021-02-23	Australia	High	5.3	57	Review	N/A
J. C. Thome, A. N. Fischer, M. Tucha, O. Faltraco, F.	2020	Challenges for mental health services during the 2020 COVID-19 outbreak in Germany	Psychiatry and Clinical Neurosciences	2020-05-26	Germany	High	4.1	Not reported	Non-empirical	N/A
J. K. Torous, Matcheri	2020	COVID-19, mobile health and serious mental illness	Schizophrenia Research	2020-04-16	USA	High	6.5	16	Non-empirical	N/A
J. J. M. Torous, K. Rauseo-Ricupero, N. Firth, J.	2020	Digital Mental Health and COVID-19: Using Technology Today to Accelerate the Curve on Access and Quality Tomorrow	JMIR Mental Health	2020-03-26	USA	High	1.3	197	Non-empirical	N/A
K. D. Tsamakis, G. Stefanadi, E. Tsiptsios, D. Dimitrakaki, I. A. Mueller, C. Spandidos, D. A. Stefanadis, C. Rizos, E.	2020	The challenges of planetary mental health in the COVID-19 era	Experimental and Therapeutic Medicine	2020-06-24	Greece	High	Not reported	Not reported	Non-empirical	N/A
V. P. Tullio, Giulio Bilotta, Clio Lanzarone, Antonietta Argo, Antonina	2020	Psychological support and psychotherapy via digital devices in Covid-19 emergency time: Some critical issues	Medico-Legal Journal	2020-06-03	Italy	High	0.6	Not reported	Non-empirical	N/A
L. S. Uscher-Pines, Jessica Raja, Pushpa Mehrotra, Ateev Barnett, Michael L. Huskamp, Haiden A.	2020	Suddenly Becoming a "Virtual Doctor": Experiences of Psychiatrists Transitioning to Telemedicine During the COVID-19 Pandemic	Psychiatric Services	2020-09-16	USA	High	4.6	29	Empirical	Qualitative
M. F. Usman, S.	2020	Coping with the covid-19 crisis: An overview of service adaptation and challenges encountered by a rural psychiatry of later life (poll) team	Irish Journal of Psychological Medicine	2020-07-02	Ireland	High	1.9	Not reported	Non-empirical	N/A
L. N. S. Vadlamani, V. Emani, A. Gowda, M. R.	2020	Telepsychiatry and Outpatient Department Services	Indian Journal of Psychological Medicine	2020-11-01	India	Lower-middle	2.2	Not reported	Non-empirical	N/A
V. N. S. Vahia, A. B.	2020	COVID-19 pandemic and mental health care of older adults in India	International Psychogeriatrics	2020-07-08	India	Lower-middle	5.8	2	Non-empirical	N/A
R. M. Viswanathan, Michael F. Fanous, Ayman H.	2020	Support groups and individual mental health care via video conferencing for frontline clinicians during the covid-19 pandemic	Psychosomatics: Journal of Consultation and Liaison Psychiatry	2020-06-23	USA	High	Not reported	18	Non-empirical	N/A
R. U. Walker, K. Jackson, D. Reid, C. Hopkins, K. Shepherd, C. Smallwood, R. Marriott, R.	2021	Connection to... Addressing Digital Inequities in Supporting the Well-Being of Young Indigenous Australians in the Wake of COVID-19	International Journal of Environmental Research & Public Health [Electronic Resource]	2021-02-22	Australia	High	3.4	1	Review	N/A
A. S. Walters	2021	10 months in: Telemental health for children and adolescents during the COVID‐19 pandemic	Brown University Child & Adolescent Behavior Letter	2021-01-07	USA	High	Not reported	Not reported	Non-empirical	N/A
X. G. Wang, R. M. Snyder, E. W.	2021	Comparing Chinese and US practitioners' attitudes towards teletherapy during the COVID-19 pandemic	Asia-Pacific psychiatry : Official Journal of the Pacific Rim College of Psychiatrists	2020-10-27	USA	High	2.9	Not reported	Empirical	Mixed-methods
X. M. Wang, C. Sasangohar, F.	2021	Investigating Popular Mental Health Mobile Application Downloads and Activity During the COVID-19 Pandemic	Human Factors	2021-03-07	USA	High	6.2	8	Empirical	Quantitative
E. W. Warnock-Parkes, Jennifer Thew, Graham R. Kerr, Alice Grey, Nick Stott, Richard Ehlers, Anke Clark, David M.	2020	Treating social anxiety disorder remotely with cognitive therapy	the Cognitive Behaviour Therapist Vol 13 2020, ArtID e30	2020-12-23	United Kingdom	High	1.2	88	Non-empirical	N/A
S. M. Watts, Andre Bouchard, Stephane Gosselin, Patrick Langlois, Frederic Belleville, Genevieve Dugas, Michel J.	2020	Telepsychotherapy for generalized anxiety disorder: Impact on the working alliance	Journal of Psychotherapy Integration	2020-06-01	Canada	High	2.8	1	Empirical	Quantitative
S. Y. M. Wells, Leslie A. Wilhite, Emily R. Grubbs, Kathleen M. Rauch, Sheila A. M. Acierno, Ron McLean, Carmen P.	2020	Delivering Prolonged Exposure Therapy via Videoconferencing During the COVID-19 Pandemic: An Overview of the Research and Special Considerations for Providers	Journal of Traumatic Stress	2020-08-16	USA	High	3.8	Not reported	Non-empirical	N/A
E. L. L. Winstanley, L. R. Zheng, W. Law, K. B. Six-Workman, A. Berry, J. H.	2020	Rapid Transition of Individual and Group-based Behavioral Outpatient Visits to Telepsychiatry in Response to COVID-19	Journal of Addiction Medicine	2020-10-23	USA	High	4.1	48	Non-empirical	N/A
J. D. Wright, S. Hilty, D. Dewan, N. A.	2020	Health Care Providers' Perceptions of Quality, Acceptance, and Satisfaction With Telebehavioral Health Services During the COVID-19 Pandemic: Survey-Based Study	JMIR Mental Health	2020-12-04	USA	High	1.3	1	Empirical	Quantitative
J. H. C. Wright, R.	2020	Remote Treatment Delivery in Response to the COVID-19 Pandemic	Psychotherapy & Psychosomatics	2020-03-26	USA	High	13.3	4	Non-empirical	N/A
Y. T. Z. Xiang, N. Zhao, Y. J. Liu, Z. Zhang, Q. Feng, Y. Yan, X. N. Cheung, T. Ng, C. H.	2020	An overview of the expert consensus on the mental health treatment and services for major psychiatric disorders during COVID-19 outbreak: China's experiences	International Journal of Biological Sciences [Electronic Resource]	2020-05-25	China	Upper-middle	8.9	Not reported	Non-empirical	N/A
S. A. Yaffa, E. L. Itai, P. Marit, J. M. Doron, G. Daniel, S.	2021	Treatment of eating disorders in adolescents during the COVID-19 pandemic: a case series	Journal of Eating Disorders	2021-02-10	Israel	High	4.5	1	Non-empirical	N/A
J. L. Yang, Mary Beth Zhou, Li Busch, Alisa B.	2020	Disparities in outpatient visits for mental health and/or substance use disorders during the COVID surge and partial reopening in Massachusetts	General Hospital Psychiatry	2020-08-12	USA	High	4.7	4	Empirical	Quantitative
P. N. Yellowlees, Keisuke Pakyurek, Murat Hanson, Angel Elder, Jerry Kales, Helen C.	2020	Rapid conversion of an outpatient psychiatric clinic to a 100% virtual telepsychiatry clinic in response to COVID-19	Psychiatric Services	2020-05-28	USA	High	4.6	41	Non-empirical	N/A
T. A. J. Zabel, L. A. Pritchard, A. E. Mahone, E. M. Kalb, L.	2021	Pre-appointment online assessment of patient complexity: Towards a personalized model of neuropsychological assessment	Child Neuropsychology	2020-09-24	USA	High	4.4	Not reported	Empirical	Quantitative
L. O. Zadka, M.	2020	COVID-19 Pandemic as the Beginning of a Golden Era for Telepsychiatry in Poland's Healthcare System	Frontiers in psychiatry Frontiers Research Foundation	2021-01-13	Poland	High	3.5	1	Non-empirical	N/A
A. F. Zarghami, M. Fakhraei, B. Hashemzadeh, K. Yazdanpanah, M. H.	2020	A Report of the Telepsychiatric Evaluation of SARS-CoV-2 Patients	Telemedicine Journal & E-Health	2020-12-07	Iran	Upper-middle	4.6	Not reported	Empirical	Mixed-methods
Y. Zhai	2020	A Call for Addressing Barriers to Telemedicine: Health Disparities during the COVID-19 Pandemic	Psychotherapy and Psychosomatics	2020-06-04	USA	High	13.3	5	Non-empirical	N/A
M. S. Zhang, Helen Elizabeth	2020	Digital Tools to Ameliorate Psychological Symptoms Associated With COVID-19: Scoping Review	Journal of Medical Internet Research	2020-08-29	Singapore	High	6.4	1	Review	N/A
X. S. Zhou, C. L. Harding, L. E. Bambling, M. Edirippulige, S. Bai, X. Smith, A. C.	2020	The Role of Telehealth in Reducing the Mental Health Burden from COVID-19	Telemedicine Journal & E-Health	2020-04-16	Australia	High	4.6	124	Non-empirical	N/A
M. B.-W. Zubatsky, Marla Morley, John	2020	Using telehealth groups to combat loneliness in older adults through COVID-19	Journal of the American Geriatrics Society	2020-05-22	USA	High	7.5	Not reported	Non-empirical	N/A
Z. L. Zulfic, D. Lloyd, C. Rowan, J. Schubert, K. O.	2020	Is telepsychiatry care a realistic option for community mental health services during the COVID-19 pandemic?	Australian & New Zealand Journal of Psychiatry	2020-06-22	Australia	High	6.4	10	Non-empirical	N/A
